# Supplementary material for: N-Hexyl-3-(4-hy­droxy-3,5-dimeth­oxy­phen­yl)propanamide
Source: Acta Crystallogr Sect E Struct Rep Online. 2012 May 2;68(Pt 6):o1603–4. doi: 10.1107/S1600536812019022 (PMC3379212; doi:10.1107/S1600536812019022)
Supplement: Supplementary file 1 [file e-68-o1603-sup1.cif]

##############################################################################
#                                                                            #
# This CIF contains the data in a paper accepted for publication in          #
# Acta Crystallographica Section E. It conforms to the requirements of       #
# Notes for Authors for Acta Crystallographica Section E, and has been       #
# peer reviewed under the auspices of the IUCr Commission on Journals.       #
#                                                                            #
# Full details of the Crystallographic Information File format               #
# are given in the paper "The Crystallographic Information File (CIF):       #
# a New Standard Archive File for Crystallography" by S. R. Hall, F. H.      #
# Allen and I. D. Brown [Acta Cryst. (1991), A47, 655-685].                  #
#                                                                            #
# The current version of the core CIF dictionary is obtainable from          #
# ftp://ftp.iucr.org/pub/cif_core.dic.                                       #
#                                                                            #
# Software is freely available for graphical display of the structure(s)     #
# in this CIF. For information consult the CIF software page                 #
# http://www.iucr.org/resources/cif/software.                                #
#                                                                            #
# This file may be used for bona fide research purposes within the           #
# scientific community so long as proper attribution is given to the journal # 
# article from which it was obtained.                                        #
#                                                                            #
##############################################################################
data_global
_audit_creation_method     'form.cif (version 2.0)'
_journal_data_validation_number     ?
_journal_date_recd_electronic     2012-04-20
_journal_date_accepted     2012-04-27
_journal_name_full     'Acta Crystallographica, Section E'
_journal_year     2012
_journal_volume     68
_journal_issue      6
_journal_page_first     o1603
_journal_page_last     o1604
_journal_paper_category     QO
_journal_paper_doi     10.1107/S1600536812019022
_journal_coeditor_code     BT5889
_publ_contact_author_name     ' Paix\~ao, J.A.'
_publ_contact_author_address
;
     Faculdade Ci\^encias e Tecnologia
     Departamento de F\'isica
     Universidade de Coimbra
     P-3004-516 Coimbra
     Portugal
;
_publ_contact_author_email     jap@pollux.fis.uc.pt
_publ_contact_author_fax     351-239-829158
_publ_contact_author_phone     351-239-410644
_publ_section_title
;
<i>N</i>-Hexyl-3-(4-hydroxy-3,5-dimethoxyphenyl)propanamide
;
loop_
    _publ_author_name
    _publ_author_footnote
    _publ_author_address
    'Andrade, L. C. R.' .
;
     CEMDRX
     Department of Physics
     Faculty of Sciences and Technology
     University of Coimbra
     P-3004-516 Coimbra
     Portugal
;
    'Paix\~ao, J. A.' .
;
     CEMDRX
     Department of Physics
     Faculty of Sciences and Technology
     University of Coimbra
     P-3004-516 Coimbra
     Portugal
;
    'de Almeida, M. J. M.' .
;
     CEMDRX
     Department of Physics
     Faculty of Sciences and Technology
     University of Coimbra
     P-3004-516 Coimbra
     Portugal
;
    'Tavares da Silva, E. J.' .
;
      Center for Pharmaceutical Studies
      Pharmaceutical Chemistry Group
      Faculty of Pharmacy
      University of Coimbra
      P-3000-548 Coimbra
      Portugal
;
    'Fernandes Roleira, F. M.' .
;
      Center for Pharmaceutical Studies
      Pharmaceutical Chemistry Group
      Faculty of Pharmacy
      University of Coimbra
      P-3000-548 Coimbra
      Portugal
;
data_I
_audit_creation_method     SHELXL-97
_chemical_name_systematic
;
<i>N</i>-Hexyl-3-(4-hydroxy-3,5-dimethoxyphenyl)propanamide
;
_chemical_name_common     ?
_chemical_formula_moiety     'C17 H27 N O4'
_chemical_formula_sum     'C17 H27 N O4'
_chemical_formula_iupac     'C17 H27 N O4'
_chemical_formula_weight     309.40
_chemical_melting_point     366.5
_symmetry_cell_setting     monoclinic
_symmetry_space_group_name_H-M     'P 21/c'
_space_group_name_Hall     '-P 2ybc'
loop_
    _symmetry_equiv_pos_as_xyz
    'x, y, z'
    '-x, y+1/2, -z+1/2'
    '-x, -y, -z'
    'x, -y-1/2, z-1/2'
_cell_length_a     19.1126(5)
_cell_length_b     8.4086(2)
_cell_length_c     11.0715(3)
_cell_angle_alpha     90.00
_cell_angle_beta     91.5691(15)
_cell_angle_gamma     90.00
_cell_volume     1778.64(8)
_cell_formula_units_Z     4
_cell_measurement_reflns_used     7386
_cell_measurement_theta_min     3.0428
_cell_measurement_theta_max     23.3072
_cell_measurement_temperature     293(2)
_exptl_crystal_description     prism
_exptl_crystal_colour     colourless
_exptl_crystal_size_max     0.34
_exptl_crystal_size_mid     0.26
_exptl_crystal_size_min     0.19
_exptl_crystal_density_diffrn     1.157
_exptl_crystal_density_meas     ?
_exptl_crystal_density_method     'not measured'
_exptl_crystal_F_000     672
_exptl_absorpt_coefficient_mu     0.081
_exptl_absorpt_correction_type     multi-scan
_exptl_absorpt_process_details     '(SADABS; Sheldrick, 2000)'
_exptl_absorpt_correction_T_min     0.856
_exptl_absorpt_correction_T_max     0.865
_exptl_special_details
;
;
_diffrn_ambient_temperature     293(2)
_diffrn_radiation_type     MoK\a
_diffrn_radiation_wavelength     0.71073
_diffrn_radiation_source     'fine-focus sealed tube'
_diffrn_radiation_monochromator     graphite
_diffrn_measurement_device_type     'Bruker APEX CCD'
_diffrn_measurement_method     '\f and \w'
_diffrn_detector_area_resol_mean     ?
_diffrn_reflns_number     34604
_diffrn_reflns_av_R_equivalents     0.0379
_diffrn_reflns_av_sigmaI/netI     0.0277
_diffrn_reflns_theta_min     2.65
_diffrn_reflns_theta_max     27.93
_diffrn_reflns_theta_full     27.93
_diffrn_measured_fraction_theta_max     0.996
_diffrn_measured_fraction_theta_full     0.996
_diffrn_reflns_limit_h_min     -25
_diffrn_reflns_limit_h_max     25
_diffrn_reflns_limit_k_min     -11
_diffrn_reflns_limit_k_max     9
_diffrn_reflns_limit_l_min     -12
_diffrn_reflns_limit_l_max     14
_diffrn_standards_number     ?
_diffrn_standards_interval_count     ?
_diffrn_standards_interval_time     ?
_diffrn_standards_decay_%     ?
_refine_special_details
;
Refinement of <i>F</i>^2^ against ALL reflections. The weighted <i>R</i>-factor
<i>wR</i> and goodness of fit <i>S</i> are based on <i>F</i>^2^, conventional
<i>R</i>-factors <i>R</i> are based on <i>F</i>, with <i>F</i> set to zero for
negative <i>F</i>^2^. The threshold expression of <i>F</i>^2^ >
\s(<i>F</i>^2^) is used only for calculating <i>R</i>-factors(gt) <i>etc</i>.
and is not relevant to the choice of reflections for refinement.
<i>R</i>-factors based on <i>F</i>^2^ are statistically about twice as large
as those based on <i>F</i>, and <i>R</i>- factors based on ALL data will be
even larger.
;
_reflns_number_total     4259
_reflns_number_gt     2478
_reflns_threshold_expression     I>2\s(I)
_refine_ls_structure_factor_coef     Fsqd
_refine_ls_matrix_type     full
_refine_ls_R_factor_all     0.0912
_refine_ls_R_factor_gt     0.0479
_refine_ls_wR_factor_gt     0.1414
_refine_ls_wR_factor_ref     0.1724
_refine_ls_goodness_of_fit_ref     0.993
_refine_ls_restrained_S_all     0.993
_refine_ls_number_reflns     4255
_refine_ls_number_parameters     204
_refine_ls_number_restraints     0
_refine_ls_hydrogen_treatment     constr
_refine_ls_weighting_scheme     calc
_refine_ls_weighting_details
         'calc w=1/[\s^2^(Fo^2^)+(0.0940P)^2^+0.1703P] where P=(Fo^2^+2Fc^2^)/3'
_atom_sites_solution_hydrogens     geom
_atom_sites_solution_primary     direct
_atom_sites_solution_secondary     difmap
_refine_ls_shift/su_max     0.000
_refine_ls_shift/su_mean     0.000
_refine_diff_density_max     0.189
_refine_diff_density_min     -0.148
_refine_ls_extinction_method     'SHELXL97 (Sheldrick, 2008)'
_refine_ls_extinction_coef     0.014(3)
_refine_ls_extinction_expression
                                  'Fc^*^=kFc[1+0.001xFc^2^\l^3^/sin(2\q)]^-1/4^'
loop_
    _atom_type_symbol
    _atom_type_description
    _atom_type_scat_dispersion_real
    _atom_type_scat_dispersion_imag
    _atom_type_scat_source
    'C' 'C' 0.0033 0.0016
                         'International Tables Vol C Tables 4.2.6.8 and 6.1.1.4'
    'H' 'H' 0.0000 0.0000
                         'International Tables Vol C Tables 4.2.6.8 and 6.1.1.4'
    'N' 'N' 0.0061 0.0033
                         'International Tables Vol C Tables 4.2.6.8 and 6.1.1.4'
    'O' 'O' 0.0106 0.0060
                         'International Tables Vol C Tables 4.2.6.8 and 6.1.1.4'
_computing_data_collection     'SMART (Bruker, 2006)'
_computing_cell_refinement     'SAINT (Bruker, 2006)'
_computing_data_reduction     'SAINT (Bruker, 2006)'
_computing_structure_solution     'SHELXS97 (Sheldrick, 2008)'
_computing_structure_refinement     'SHELXL97 (Sheldrick, 2008)'
_computing_molecular_graphics     'PLATON (Spek, 2009)'
_computing_publication_material     'SHELXL97 (Sheldrick, 2008)'
loop_
    _atom_site_type_symbol
    _atom_site_label
    _atom_site_fract_x
    _atom_site_fract_y
    _atom_site_fract_z
    _atom_site_U_iso_or_equiv
    _atom_site_adp_type
    _atom_site_calc_flag
    _atom_site_refinement_flags
    _atom_site_occupancy
    _atom_site_symmetry_multiplicity
    _atom_site_disorder_assembly
    _atom_site_disorder_group
    N N 0.75497(7) -0.11966(19) 0.21012(13) 0.0636(4) Uani d . 1 1 . .
    H H10 0.7363 -0.0564 0.2610 0.076 Uiso calc R 1 1 . .
    O O3 0.58084(7) 0.45097(14) 0.08943(12) 0.0698(4) Uani d . 1 1 . .
    O O4 0.67504(7) 0.49686(13) -0.08385(10) 0.0651(4) Uani d . 1 1 . .
    H H4 0.6877 0.5478 -0.0240 0.098 Uiso calc R 1 1 . .
    O O5 0.73329(7) 0.25857(15) -0.19467(11) 0.0676(4) Uani d . 1 1 . .
    O O9 0.73578(7) -0.30205(15) 0.06653(12) 0.0689(4) Uani d . 1 1 . .
    C C1 0.61840(9) 0.03560(18) 0.00631(14) 0.0507(4) Uani d . 1 1 . .
    C C2 0.58855(9) 0.16335(19) 0.06493(15) 0.0523(4) Uani d . 1 1 . .
    H H2 0.5555 0.1454 0.1236 0.063 Uiso calc R 1 1 . .
    C C3 0.60757(9) 0.31751(18) 0.03669(15) 0.0511(4) Uani d . 1 1 . .
    C C4 0.65672(9) 0.34669(18) -0.05009(14) 0.0485(4) Uani d . 1 1 . .
    C C5 0.68601(9) 0.21800(19) -0.10955(14) 0.0510(4) Uani d . 1 1 . .
    C C6 0.66706(9) 0.06345(19) -0.08136(14) 0.0528(4) Uani d . 1 1 . .
    H H6 0.6871 -0.0216 -0.1215 0.063 Uiso calc R 1 1 . .
    C C7 0.59855(9) -0.13192(19) 0.04171(16) 0.0585(5) Uani d . 1 1 . .
    H H7A 0.6098 -0.2039 -0.0234 0.070 Uiso calc R 1 1 . .
    H H7B 0.5484 -0.1368 0.0525 0.070 Uiso calc R 1 1 . .
    C C8 0.63594(9) -0.18697(19) 0.15739(15) 0.0549(4) Uani d . 1 1 . .
    H H8A 0.6284 -0.1097 0.2208 0.066 Uiso calc R 1 1 . .
    H H8B 0.6161 -0.2874 0.1826 0.066 Uiso calc R 1 1 . .
    C C9 0.71300(9) -0.20718(18) 0.14130(15) 0.0501(4) Uani d . 1 1 . .
    C C11 0.83047(10) -0.1231(3) 0.20557(19) 0.0850(7) Uani d . 1 1 . .
    H H11A 0.8472 -0.0163 0.1900 0.102 Uiso calc R 1 1 . .
    H H11B 0.8438 -0.1897 0.1385 0.102 Uiso calc R 1 1 . .
    C C12 0.86543(12) -0.1833(3) 0.3176(2) 0.0894(7) Uani d . 1 1 . .
    H H12A 0.8501 -0.2916 0.3316 0.107 Uiso calc R 1 1 . .
    H H12B 0.8508 -0.1192 0.3852 0.107 Uiso calc R 1 1 . .
    C C13 0.94383(12) -0.1808(4) 0.3140(2) 0.0967(8) Uani d . 1 1 . .
    H H13A 0.9580 -0.2479 0.2477 0.116 Uiso calc R 1 1 . .
    H H13B 0.9585 -0.0731 0.2959 0.116 Uiso calc R 1 1 . .
    C C14 0.98230(14) -0.2337(4) 0.4256(3) 0.1093(9) Uani d . 1 1 . .
    H H14A 0.9668 -0.1695 0.4927 0.131 Uiso calc R 1 1 . .
    H H14B 0.9694 -0.3430 0.4420 0.131 Uiso calc R 1 1 . .
    C C15 1.05973(14) -0.2242(4) 0.4222(3) 0.1218(11) Uani d . 1 1 . .
    H H15A 1.0751 -0.2876 0.3547 0.146 Uiso calc R 1 1 . .
    H H15B 1.0726 -0.1148 0.4064 0.146 Uiso calc R 1 1 . .
    C C16 1.09856(17) -0.2777(5) 0.5325(3) 0.1430(13) Uani d . 1 1 . .
    H H16A 1.0904 -0.3891 0.5448 0.215 Uiso calc R 1 1 . .
    H H16B 1.0828 -0.2191 0.6009 0.215 Uiso calc R 1 1 . .
    H H16C 1.1477 -0.2597 0.5232 0.215 Uiso calc R 1 1 . .
    C C33 0.52544(11) 0.4316(2) 0.1699(2) 0.0792(6) Uani d . 1 1 . .
    H H33A 0.5415 0.3707 0.2386 0.119 Uiso calc R 1 1 . .
    H H33B 0.4874 0.3767 0.1296 0.119 Uiso calc R 1 1 . .
    H H33C 0.5098 0.5340 0.1962 0.119 Uiso calc R 1 1 . .
    C C55 0.76020(12) 0.1358(3) -0.26704(19) 0.0827(6) Uani d . 1 1 . .
    H H55A 0.7222 0.0765 -0.3033 0.124 Uiso calc R 1 1 . .
    H H55B 0.7888 0.0663 -0.2178 0.124 Uiso calc R 1 1 . .
    H H55C 0.7879 0.1812 -0.3293 0.124 Uiso calc R 1 1 . .
loop_
    _atom_site_aniso_label
    _atom_site_aniso_U_11
    _atom_site_aniso_U_22
    _atom_site_aniso_U_33
    _atom_site_aniso_U_12
    _atom_site_aniso_U_13
    _atom_site_aniso_U_23
    N 0.0518(10) 0.0748(10) 0.0642(9) -0.0007(7) 0.0016(7) -0.0170(8)
    O3 0.0784(9) 0.0481(7) 0.0842(9) 0.0003(6) 0.0272(7) -0.0118(6)
    O4 0.0938(10) 0.0483(7) 0.0537(7) -0.0083(6) 0.0098(6) 0.0001(5)
    O5 0.0770(9) 0.0656(8) 0.0611(7) -0.0018(6) 0.0200(6) -0.0086(6)
    O9 0.0729(9) 0.0600(8) 0.0742(8) -0.0011(6) 0.0102(7) -0.0160(6)
    C1 0.0504(10) 0.0457(8) 0.0552(9) -0.0015(7) -0.0134(7) -0.0021(7)
    C2 0.0495(10) 0.0502(9) 0.0573(9) -0.0036(7) 0.0020(8) -0.0012(8)
    C3 0.0548(10) 0.0442(9) 0.0542(9) 0.0016(7) 0.0003(7) -0.0063(7)
    C4 0.0572(10) 0.0426(8) 0.0456(8) -0.0020(7) -0.0018(7) -0.0009(7)
    C5 0.0501(10) 0.0564(9) 0.0465(8) 0.0004(7) -0.0017(7) -0.0027(7)
    C6 0.0567(11) 0.0459(9) 0.0555(9) 0.0053(7) -0.0059(8) -0.0087(7)
    C7 0.0545(11) 0.0464(9) 0.0740(11) -0.0066(7) -0.0105(8) -0.0046(8)
    C8 0.0560(11) 0.0468(9) 0.0619(10) -0.0064(7) 0.0044(8) 0.0031(8)
    C9 0.0576(11) 0.0419(8) 0.0508(9) 0.0010(7) 0.0026(7) 0.0053(7)
    C11 0.0564(13) 0.1206(19) 0.0779(13) -0.0055(12) 0.0030(10) -0.0124(13)
    C12 0.0622(14) 0.1089(18) 0.0967(16) -0.0005(12) -0.0056(12) 0.0081(14)
    C13 0.0641(15) 0.133(2) 0.0928(16) 0.0082(13) -0.0021(12) -0.0075(15)
    C14 0.0774(18) 0.138(2) 0.112(2) 0.0045(16) -0.0112(15) 0.0073(18)
    C15 0.0728(18) 0.184(3) 0.108(2) 0.0236(18) -0.0101(15) -0.012(2)
    C16 0.104(2) 0.209(4) 0.115(2) 0.016(2) -0.0206(19) 0.005(2)
    C33 0.0720(14) 0.0728(13) 0.0943(14) -0.0026(10) 0.0296(11) -0.0245(12)
    C55 0.0834(16) 0.0945(16) 0.0711(12) 0.0065(12) 0.0193(11) -0.0207(12)
_geom_special_details
;
All e.s.d.'s (except the e.s.d. in the dihedral angle between two l.s. planes)
are estimated using the full covariance matrix. The cell e.s.d.'s are taken
into account individually in the estimation of e.s.d.'s in distances, angles
and torsion angles; correlations between e.s.d.'s in cell parameters are only
used when they are defined by crystal symmetry. An approximate (isotropic)
treatment of cell e.s.d.'s is used for estimating e.s.d.'s involving l.s.
planes.
;
loop_
    _geom_bond_atom_site_label_1
    _geom_bond_atom_site_label_2
    _geom_bond_site_symmetry_2
    _geom_bond_distance
    _geom_bond_publ_flag
    N C9 . 1.316(2) ?
    N C11 . 1.446(2) ?
    N H10 . 0.8600 ?
    O3 C3 . 1.3703(19) ?
    O3 C33 . 1.412(2) ?
    O4 C4 . 1.3653(19) ?
    O4 H4 . 0.8200 ?
    O5 C5 . 1.367(2) ?
    O5 C55 . 1.412(2) ?
    O9 C9 . 1.2373(19) ?
    C1 C6 . 1.383(2) ?
    C1 C2 . 1.386(2) ?
    C1 C7 . 1.513(2) ?
    C2 C3 . 1.384(2) ?
    C2 H2 . 0.9300 ?
    C3 C4 . 1.384(2) ?
    C4 C5 . 1.392(2) ?
    C5 C6 . 1.387(2) ?
    C6 H6 . 0.9300 ?
    C7 C8 . 1.522(2) ?
    C7 H7A . 0.9700 ?
    C7 H7B . 0.9700 ?
    C8 C9 . 1.498(2) ?
    C8 H8A . 0.9700 ?
    C8 H8B . 0.9700 ?
    C11 C12 . 1.482(3) ?
    C11 H11A . 0.9700 ?
    C11 H11B . 0.9700 ?
    C12 C13 . 1.500(3) ?
    C12 H12A . 0.9700 ?
    C12 H12B . 0.9700 ?
    C13 C14 . 1.489(3) ?
    C13 H13A . 0.9700 ?
    C13 H13B . 0.9700 ?
    C14 C15 . 1.484(3) ?
    C14 H14A . 0.9700 ?
    C14 H14B . 0.9700 ?
    C15 C16 . 1.481(4) ?
    C15 H15A . 0.9700 ?
    C15 H15B . 0.9700 ?
    C16 H16A . 0.9600 ?
    C16 H16B . 0.9600 ?
    C16 H16C . 0.9600 ?
    C33 H33A . 0.9600 ?
    C33 H33B . 0.9600 ?
    C33 H33C . 0.9600 ?
    C55 H55A . 0.9600 ?
    C55 H55B . 0.9600 ?
    C55 H55C . 0.9600 ?
loop_
    _geom_angle_atom_site_label_1
    _geom_angle_atom_site_label_2
    _geom_angle_atom_site_label_3
    _geom_angle_site_symmetry_1
    _geom_angle_site_symmetry_3
    _geom_angle
    _geom_angle_publ_flag
    C9 N C11 . . 124.19(16) ?
    C9 N H10 . . 117.9 ?
    C11 N H10 . . 117.9 ?
    C3 O3 C33 . . 117.97(14) ?
    C4 O4 H4 . . 109.5 ?
    C5 O5 C55 . . 117.83(15) ?
    C6 C1 C2 . . 119.40(15) ?
    C6 C1 C7 . . 121.18(15) ?
    C2 C1 C7 . . 119.40(16) ?
    C3 C2 C1 . . 120.40(16) ?
    C3 C2 H2 . . 119.8 ?
    C1 C2 H2 . . 119.8 ?
    O3 C3 C4 . . 114.75(14) ?
    O3 C3 C2 . . 124.57(16) ?
    C4 C3 C2 . . 120.68(15) ?
    O4 C4 C3 . . 122.55(14) ?
    O4 C4 C5 . . 118.68(15) ?
    C3 C4 C5 . . 118.68(14) ?
    O5 C5 C6 . . 124.80(15) ?
    O5 C5 C4 . . 114.47(14) ?
    C6 C5 C4 . . 120.73(16) ?
    C1 C6 C5 . . 120.10(15) ?
    C1 C6 H6 . . 119.9 ?
    C5 C6 H6 . . 119.9 ?
    C1 C7 C8 . . 112.70(13) ?
    C1 C7 H7A . . 109.1 ?
    C8 C7 H7A . . 109.1 ?
    C1 C7 H7B . . 109.1 ?
    C8 C7 H7B . . 109.1 ?
    H7A C7 H7B . . 107.8 ?
    C9 C8 C7 . . 112.03(14) ?
    C9 C8 H8A . . 109.2 ?
    C7 C8 H8A . . 109.2 ?
    C9 C8 H8B . . 109.2 ?
    C7 C8 H8B . . 109.2 ?
    H8A C8 H8B . . 107.9 ?
    O9 C9 N . . 121.86(16) ?
    O9 C9 C8 . . 121.18(15) ?
    N C9 C8 . . 116.96(15) ?
    N C11 C12 . . 113.90(19) ?
    N C11 H11A . . 108.8 ?
    C12 C11 H11A . . 108.8 ?
    N C11 H11B . . 108.8 ?
    C12 C11 H11B . . 108.8 ?
    H11A C11 H11B . . 107.7 ?
    C11 C12 C13 . . 113.6(2) ?
    C11 C12 H12A . . 108.8 ?
    C13 C12 H12A . . 108.8 ?
    C11 C12 H12B . . 108.8 ?
    C13 C12 H12B . . 108.8 ?
    H12A C12 H12B . . 107.7 ?
    C14 C13 C12 . . 116.4(2) ?
    C14 C13 H13A . . 108.2 ?
    C12 C13 H13A . . 108.2 ?
    C14 C13 H13B . . 108.2 ?
    C12 C13 H13B . . 108.2 ?
    H13A C13 H13B . . 107.3 ?
    C15 C14 C13 . . 115.7(2) ?
    C15 C14 H14A . . 108.4 ?
    C13 C14 H14A . . 108.4 ?
    C15 C14 H14B . . 108.4 ?
    C13 C14 H14B . . 108.4 ?
    H14A C14 H14B . . 107.4 ?
    C16 C15 C14 . . 116.1(3) ?
    C16 C15 H15A . . 108.3 ?
    C14 C15 H15A . . 108.3 ?
    C16 C15 H15B . . 108.3 ?
    C14 C15 H15B . . 108.3 ?
    H15A C15 H15B . . 107.4 ?
    C15 C16 H16A . . 109.5 ?
    C15 C16 H16B . . 109.5 ?
    H16A C16 H16B . . 109.5 ?
    C15 C16 H16C . . 109.5 ?
    H16A C16 H16C . . 109.5 ?
    H16B C16 H16C . . 109.5 ?
    O3 C33 H33A . . 109.5 ?
    O3 C33 H33B . . 109.5 ?
    H33A C33 H33B . . 109.5 ?
    O3 C33 H33C . . 109.5 ?
    H33A C33 H33C . . 109.5 ?
    H33B C33 H33C . . 109.5 ?
    O5 C55 H55A . . 109.5 ?
    O5 C55 H55B . . 109.5 ?
    H55A C55 H55B . . 109.5 ?
    O5 C55 H55C . . 109.5 ?
    H55A C55 H55C . . 109.5 ?
    H55B C55 H55C . . 109.5 ?
loop_
    _geom_torsion_atom_site_label_1
    _geom_torsion_atom_site_label_2
    _geom_torsion_atom_site_label_3
    _geom_torsion_atom_site_label_4
    _geom_torsion_site_symmetry_1
    _geom_torsion_site_symmetry_2
    _geom_torsion_site_symmetry_3
    _geom_torsion_site_symmetry_4
    _geom_torsion
    _geom_torsion_publ_flag
    C6 C1 C2 C3 . . . . -0.4(2) ?
    C7 C1 C2 C3 . . . . 177.97(15) ?
    C33 O3 C3 C4 . . . . 173.79(16) ?
    C33 O3 C3 C2 . . . . -6.2(3) ?
    C1 C2 C3 O3 . . . . 179.82(15) ?
    C1 C2 C3 C4 . . . . -0.2(2) ?
    O3 C3 C4 O4 . . . . -2.5(2) ?
    C2 C3 C4 O4 . . . . 177.49(14) ?
    O3 C3 C4 C5 . . . . -179.18(14) ?
    C2 C3 C4 C5 . . . . 0.8(2) ?
    C55 O5 C5 C6 . . . . 6.1(2) ?
    C55 O5 C5 C4 . . . . -173.98(16) ?
    O4 C4 C5 O5 . . . . 2.4(2) ?
    C3 C4 C5 O5 . . . . 179.19(14) ?
    O4 C4 C5 C6 . . . . -177.66(15) ?
    C3 C4 C5 C6 . . . . -0.8(2) ?
    C2 C1 C6 C5 . . . . 0.4(2) ?
    C7 C1 C6 C5 . . . . -177.97(14) ?
    O5 C5 C6 C1 . . . . -179.81(14) ?
    C4 C5 C6 C1 . . . . 0.2(2) ?
    C6 C1 C7 C8 . . . . 99.72(18) ?
    C2 C1 C7 C8 . . . . -78.67(19) ?
    C1 C7 C8 C9 . . . . -67.73(19) ?
    C11 N C9 O9 . . . . 0.6(3) ?
    C11 N C9 C8 . . . . -179.38(17) ?
    C7 C8 C9 O9 . . . . -60.08(19) ?
    C7 C8 C9 N . . . . 119.90(16) ?
    C9 N C11 C12 . . . . -115.0(2) ?
    N C11 C12 C13 . . . . -177.8(2) ?
    C11 C12 C13 C14 . . . . 177.6(2) ?
    C12 C13 C14 C15 . . . . -177.6(3) ?
    C13 C14 C15 C16 . . . . -179.6(3) ?
loop_
    _geom_hbond_atom_site_label_D
    _geom_hbond_atom_site_label_H
    _geom_hbond_atom_site_label_A
    _geom_hbond_site_symmetry_A
    _geom_hbond_distance_DH
    _geom_hbond_distance_HA
    _geom_hbond_distance_DA
    _geom_hbond_angle_DHA
    N H10 O4 4_566 0.86 2.16 2.9655(19) 155.1
    N H10 O5 4_566 0.86 2.55 3.244(2) 138.1
    O4 H4 O9 1_565 0.82 1.84 2.6216(17) 158.3
_iucr_refine_instructions_details
;
TITL 335dim
CELL 0.71073  19.1126   8.4086  11.0715  90.000  91.5691  90.000
ZERR    4.00   0.0005   0.0002   0.0003   0.000   0.0015   0.000
LATT  1
SYMM -X, 0.5+Y, 0.5-Z
SFAC C H N O
UNIT 68 108 4 16
L.S. 30
MPLA N C11 C12 C13 C14 C15 C16
MPLA C8 C9 O9 N C11
MPLA C1 C2 C3 C4 C5 C6 C7 O3 C33 O4 O5 C55
MPLA N C11 C12 C13 C14 C15 C16
ACTA
MERG 3
BOND $H
CONF
REM $H
OMIT 1 1 0
OMIT 2 1 0
OMIT 1 1 1
OMIT -1 1 1
EQIV $1 x,-y+1/2,z+1/2
EQIV $2 x,y+1,z
HTAB N O4_$1
HTAB N O5_$1
HTAB O4 O9_$2
FMAP 2
PLAN -20
WGHT    0.094000    0.170300
EXTI    0.014322
FVAR       0.56716
N     3    0.754972   -0.119659    0.210118    11.00000    0.05179    0.07483 =
         0.06419   -0.01699    0.00163   -0.00070
AFIX  43
H10   2    0.736286   -0.056382    0.261045    11.00000   -1.20000
AFIX   0
O3    4    0.580844    0.450974    0.089426    11.00000    0.07836    0.04814 =
         0.08416   -0.01177    0.02722    0.00028
O4    4    0.675039    0.496862   -0.083854    11.00000    0.09376    0.04825 =
         0.05369    0.00010    0.00976   -0.00829
AFIX 147
H4    2    0.687670    0.547761   -0.023961    11.00000   -1.50000
AFIX   0
O5    4    0.733289    0.258566   -0.194666    11.00000    0.07700    0.06558 =
         0.06108   -0.00864    0.02003   -0.00178
O9    4    0.735776   -0.302046    0.066528    11.00000    0.07286    0.06002 =
         0.07417   -0.01604    0.01018   -0.00105
C1    1    0.618400    0.035601    0.006313    11.00000    0.05040    0.04565 =
         0.05518   -0.00205   -0.01338   -0.00147
C2    1    0.588550    0.163351    0.064926    11.00000    0.04955    0.05023 =
         0.05730   -0.00123    0.00202   -0.00363
AFIX  43
H2    2    0.555543    0.145405    0.123582    11.00000   -1.20000
AFIX   0
C3    1    0.607571    0.317510    0.036687    11.00000    0.05478    0.04421 =
         0.05421   -0.00633    0.00031    0.00165
C4    1    0.656720    0.346685   -0.050086    11.00000    0.05718    0.04263 =
         0.04557   -0.00089   -0.00179   -0.00204
C5    1    0.686014    0.217996   -0.109549    11.00000    0.05013    0.05638 =
         0.04646   -0.00268   -0.00166    0.00040
C6    1    0.667062    0.063445   -0.081357    11.00000    0.05674    0.04585 =
         0.05545   -0.00866   -0.00587    0.00527
AFIX  43
H6    2    0.687118   -0.021586   -0.121489    11.00000   -1.20000
AFIX   0
C7    1    0.598553   -0.131923    0.041710    11.00000    0.05453    0.04635 =
         0.07405   -0.00459   -0.01047   -0.00655
AFIX  23
H7A   2    0.609837   -0.203947   -0.023367    11.00000   -1.20000
H7B   2    0.548404   -0.136753    0.052508    11.00000   -1.20000
AFIX   0
C8    1    0.635944   -0.186971    0.157387    11.00000    0.05601    0.04682 =
         0.06192    0.00311    0.00435   -0.00642
AFIX  23
H8A   2    0.628354   -0.109708    0.220754    11.00000   -1.20000
H8B   2    0.616098   -0.287404    0.182621    11.00000   -1.20000
AFIX   0
C9    1    0.713000   -0.207181    0.141303    11.00000    0.05764    0.04185 =
         0.05084    0.00531    0.00260    0.00099
C11   1    0.830473   -0.123086    0.205573    11.00000    0.05639    0.12065 =
         0.07788   -0.01245    0.00298   -0.00545
AFIX  23
H11A  2    0.847196   -0.016322    0.189981    11.00000   -1.20000
H11B  2    0.843819   -0.189706    0.138488    11.00000   -1.20000
AFIX   0
C12   1    0.865431   -0.183277    0.317645    11.00000    0.06220    0.10886 =
         0.09671    0.00812   -0.00563   -0.00047
AFIX  23
H12A  2    0.850138   -0.291566    0.331599    11.00000   -1.20000
H12B  2    0.850760   -0.119171    0.385248    11.00000   -1.20000
AFIX   0
C13   1    0.943835   -0.180774    0.314000    11.00000    0.06406    0.13294 =
         0.09276   -0.00748   -0.00214    0.00823
AFIX  23
H13A  2    0.958020   -0.247872    0.247739    11.00000   -1.20000
H13B  2    0.958453   -0.073119    0.295861    11.00000   -1.20000
AFIX   0
C14   1    0.982301   -0.233672    0.425637    11.00000    0.07736    0.13823 =
         0.11167    0.00729   -0.01123    0.00451
AFIX  23
H14A  2    0.966833   -0.169533    0.492659    11.00000   -1.20000
H14B  2    0.969359   -0.342969    0.441955    11.00000   -1.20000
AFIX   0
C15   1    1.059734   -0.224241    0.422194    11.00000    0.07283    0.18420 =
         0.10763   -0.01201   -0.01014    0.02359
AFIX  23
H15A  2    1.075077   -0.287613    0.354666    11.00000   -1.20000
H15B  2    1.072595   -0.114763    0.406373    11.00000   -1.20000
AFIX   0
C16   1    1.098564   -0.277723    0.532457    11.00000    0.10359    0.20871 =
         0.11546    0.00475   -0.02056    0.01575
AFIX 137
H16A  2    1.090380   -0.389121    0.544764    11.00000   -1.50000
H16B  2    1.082760   -0.219055    0.600915    11.00000   -1.50000
H16C  2    1.147720   -0.259659    0.523160    11.00000   -1.50000
AFIX   0
C33   1    0.525444    0.431562    0.169928    11.00000    0.07196    0.07282 =
         0.09434   -0.02454    0.02955   -0.00257
AFIX 137
H33A  2    0.541469    0.370718    0.238644    11.00000   -1.50000
H33B  2    0.487426    0.376747    0.129641    11.00000   -1.50000
H33C  2    0.509771    0.534024    0.196230    11.00000   -1.50000
AFIX   0
C55   1    0.760204    0.135823   -0.267044    11.00000    0.08339    0.09455 =
         0.07113   -0.02070    0.01933    0.00653
AFIX 137
H55A  2    0.722184    0.076520   -0.303269    11.00000   -1.50000
H55B  2    0.788786    0.066268   -0.217785    11.00000   -1.50000
H55C  2    0.787938    0.181247   -0.329277    11.00000   -1.50000
AFIX 0
HKLF 4
REM  335dim
REM R1 =  0.0479 for   2475 Fo > 4sig(Fo)  and  0.0912 for all   4255 data
REM    204 parameters refined using      0 restraints
END
REM Highest difference peak  0.189,  deepest hole -0.148,  1-sigma level  0.030
Q1    1   0.8427 -0.1043  0.1228  11.00000  0.05    0.19
Q2    1   0.9640 -0.1536  0.2303  11.00000  0.05    0.14
Q3    1   0.5859  0.2413  0.0202  11.00000  0.05    0.14
Q4    1   0.6818  0.2974 -0.0618  11.00000  0.05    0.13
Q5    1   0.7516  0.3506 -0.1612  11.00000  0.05    0.13
Q6    1   1.0504 -0.3722  0.4116  11.00000  0.05    0.13
Q7    1   0.6535  0.2745 -0.1000  11.00000  0.05    0.12
Q8    1   0.9406 -0.2880  0.4985  11.00000  0.05    0.12
Q9    1   0.8326 -0.2339  0.4001  11.00000  0.05    0.12
Q10   1   0.6645  0.1391 -0.1122  11.00000  0.05    0.12
Q11   1   0.8408 -0.2798  0.1830  11.00000  0.05    0.12
Q12   1   0.7441 -0.2198  0.2450  11.00000  0.05    0.12
Q13   1   0.5909  0.0828  0.0031  11.00000  0.05    0.12
Q14   1   0.6939  0.1425 -0.0675  11.00000  0.05    0.11
Q15   1   0.9996 -0.3634  0.3768  11.00000  0.05    0.10
Q16   1   0.9413 -0.3538  0.2853  11.00000  0.05    0.10
Q17   1   0.8032  0.1108 -0.2176  11.00000  0.05    0.10
Q18   1   0.6485 -0.2484 -0.0234  11.00000  0.05    0.10
Q19   1   0.8143  0.1910 -0.2811  11.00000  0.05    0.10
Q20   1   1.1333 -0.1166  0.5338  11.00000  0.05    0.10
;
