# Supplementary material for: N-Hexyl-3-(4-hy­droxy-3,5-dimeth­oxy­phen­yl)propanamide
Source: Acta Crystallogr Sect E Struct Rep Online. 2012 May 2;68(Pt 6):o1603–4. doi: 10.1107/S1600536812019022 (PMC3379212; doi:10.1107/S1600536812019022)
Supplement: Supplementary file 2 [file e-68-o1603-Isup2.hkl]

# 
# h,k,l, Fc-squared, Fo-squared, sigma(Fo-squared) and status flag 
# 
data_I
_shelx_title ' 335dim' 
_shelx_refln_list_code          4 
_shelx_F_calc_maximum      204.65 
_exptl_crystal_F_000       672.00 
_reflns_d_resolution_high  0.7586 
 
loop_ 
 _symmetry_equiv_pos_as_xyz 
 'x, y, z' 
 '-x, y+1/2, -z+1/2' 
 '-x, -y, -z' 
 'x, -y-1/2, z-1/2' 
 
_cell_length_a    19.1126 
_cell_length_b     8.4086 
_cell_length_c    11.0715 
_cell_angle_alpha  90.000 
_cell_angle_beta   91.569 
_cell_angle_gamma  90.000 
 
_shelx_F_squared_multiplier     1.000 
 
loop_ 
 _refln_index_h 
 _refln_index_k 
 _refln_index_l 
 _refln_F_squared_calc 
 _refln_F_squared_meas 
 _refln_F_squared_sigma 
 _refln_observed_status 
   4   0   0      822.40      744.66      8.02 o 
   5   0   0       59.98       41.85      1.40 o 
   6   0   0     2749.69     2684.79     20.80 o 
   7   0   0      464.83      447.59      4.73 o 
   8   0   0      515.53      533.41      5.53 o 
   9   0   0     1602.87     1861.16     16.42 o 
  10   0   0      449.91      517.02      6.04 o 
  11   0   0      483.60      489.30      5.82 o 
  12   0   0      988.81     1023.20     11.35 o 
  13   0   0        9.79        5.09      1.73 o 
  14   0   0      383.65      415.50     15.24 o 
  15   0   0      362.42      368.63     10.04 o 
  16   0   0        0.11       -1.78      2.44 o 
  17   0   0       14.51       11.94      3.28 o 
  18   0   0        2.36        4.89      3.12 o 
  19   0   0       11.49       14.28      4.29 o 
  20   0   0        3.43       -1.20      3.73 o 
  21   0   0        1.27       -0.63      4.26 o 
  22   0   0        0.02       -4.17      4.17 o 
  23   0   0        1.30        7.77      8.46 o 
  24   0   0        0.00       -4.17      7.52 o 
   3   1   0     1118.22     1008.43      7.52 o 
   4   1   0      168.38      159.20      1.40 o 
   5   1   0       97.07       99.50      1.38 o 
   6   1   0      120.35       94.93      1.37 o 
   7   1   0       68.16       64.27      1.21 o 
   8   1   0     2229.50     2208.79     12.91 o 
   9   1   0     2163.35     2253.54     13.28 o 
  10   1   0      188.78      218.38      2.78 o 
  11   1   0       43.65       49.78      1.54 o 
  12   1   0      143.01      175.88      2.85 o 
  13   1   0      243.05      271.18      4.57 o 
  14   1   0       94.48       91.65      3.43 o 
  15   1   0        4.92        4.66      1.83 o 
  16   1   0        9.19        9.12      2.74 o 
  17   1   0       32.48       27.81      3.32 o 
  18   1   0       27.41       19.57      3.09 o 
  19   1   0        0.10       -0.29      2.64 o 
  20   1   0        0.14        1.95      2.82 o 
  21   1   0        0.00        6.85      4.16 o 
  22   1   0        0.01       -4.21      4.21 o 
  23   1   0        0.05       -5.50      5.50 o 
  24   1   0        2.09        0.13      5.02 o 
  25   1   0       19.06       14.96     14.63 o 
   0   2   0    11068.81    10866.23     86.99 o 
   1   2   0     7066.35     6722.46     37.82 o 
   2   2   0      469.43      556.52      3.92 o 
   3   2   0     1034.04      959.18      5.59 o 
   4   2   0      825.47      827.58      5.37 o 
   5   2   0      376.13      365.63      3.00 o 
   6   2   0     2220.04     2161.26     11.52 o 
   7   2   0      489.70      457.71      3.51 o 
   8   2   0      750.86      709.61      5.10 o 
   9   2   0     1431.09     1426.47      8.86 o 
  10   2   0       74.82       79.86      1.69 o 
  11   2   0      364.32      364.58      3.89 o 
  12   2   0      136.12      122.35      2.57 o 
  13   2   0       43.51       40.77      2.13 o 
  14   2   0       52.80       53.98      2.67 o 
  15   2   0       27.70       20.28      2.37 o 
  16   2   0        0.72       -1.07      2.27 o 
  17   2   0        2.69        2.69      2.83 o 
  18   2   0        0.07       -1.32      2.99 o 
  19   2   0        1.10        3.16      3.02 o 
  20   2   0       24.78       34.63      6.01 o 
  21   2   0       44.50       64.01      7.65 o 
  22   2   0       15.47       11.02      4.10 o 
  23   2   0        0.41        0.24      4.26 o 
  24   2   0       19.55       25.32      7.13 o 
   1   3   0        2.34        4.49      0.57 o 
   2   3   0     1714.69     1560.88     10.46 o 
   3   3   0      600.89      604.71      4.09 o 
   4   3   0       82.20       79.03      1.13 o 
   5   3   0       17.50       19.06      0.70 o 
   6   3   0        4.00        5.68      0.69 o 
   7   3   0      189.88      202.56      2.35 o 
   8   3   0       38.34       37.27      1.16 o 
   9   3   0      101.87      102.81      1.84 o 
  10   3   0       72.13       67.50      1.62 o 
  11   3   0       59.68       57.45      1.74 o 
  12   3   0       31.62       38.90      2.18 o 
  13   3   0       31.22       42.08      2.37 o 
  14   3   0       16.03       23.39      4.34 o 
  15   3   0      175.08      166.45      5.73 o 
  16   3   0        0.25        0.30      2.77 o 
  17   3   0        3.50        2.99      2.77 o 
  18   3   0        1.36       -1.88      3.76 o 
  19   3   0       14.88        8.70      3.63 o 
  20   3   0       17.06       22.24      4.42 o 
  21   3   0        1.66       -3.13      3.13 o 
  22   3   0       24.00       25.41      5.03 o 
  23   3   0       12.51        9.65      4.04 o 
  24   3   0        1.34        2.37      4.71 o 
   0   4   0      231.50      208.57      3.19 o 
   1   4   0       54.81       52.72      1.05 o 
   2   4   0       91.10      118.67      1.62 o 
   3   4   0     1529.42     1489.33      9.27 o 
   4   4   0       52.53       51.81      1.05 o 
   5   4   0     1241.88     1252.13      7.31 o 
   6   4   0      155.21      137.35      1.78 o 
   7   4   0      188.23      188.77      2.25 o 
   8   4   0      131.22      134.41      2.18 o 
   9   4   0        3.44        3.93      0.88 o 
  10   4   0       95.77      112.81      2.28 o 
  11   4   0       42.08       45.45      1.99 o 
  12   4   0       87.52       84.55      2.59 o 
  13   4   0       10.70       10.41      1.65 o 
  14   4   0       14.26       17.50      2.37 o 
  15   4   0        8.98        7.45      3.07 o 
  16   4   0       27.60       25.94      3.43 o 
  17   4   0      134.80      134.17      6.03 o 
  18   4   0        6.05        5.26      3.28 o 
  19   4   0       49.33       53.66      4.85 o 
  20   4   0       31.89       34.08      4.87 o 
  21   4   0        0.48       -0.36      4.60 o 
  22   4   0        0.92        4.58      3.97 o 
  23   4   0        0.03       -3.54      3.54 o 
   1   5   0      804.76      760.57      6.04 o 
   2   5   0      125.81      145.23      1.75 o 
   3   5   0       88.39       84.92      1.36 o 
   4   5   0        5.93        3.69      0.64 o 
   5   5   0       43.77       43.76      1.10 o 
   6   5   0       45.23       46.77      1.31 o 
   7   5   0       20.47       19.90      1.04 o 
   8   5   0       56.18       49.26      1.61 o 
   9   5   0        1.10        1.77      0.89 o 
  10   5   0       50.17       59.96      2.05 o 
  11   5   0        2.62        0.83      1.18 o 
  12   5   0       25.98       20.41      1.95 o 
  13   5   0        7.28        6.44      1.53 o 
  14   5   0       11.14       13.37      2.39 o 
  15   5   0       45.32       43.96      3.86 o 
  16   5   0        1.14        1.79      2.15 o 
  17   5   0        7.30        2.55      2.19 o 
  18   5   0       47.10       54.44      5.93 o 
  19   5   0        7.36        7.13      3.26 o 
  20   5   0        2.80        4.46      3.52 o 
  21   5   0        4.42        1.31      3.23 o 
  22   5   0        1.01        1.68      3.62 o 
   0   6   0      250.94      229.81      3.90 o 
   1   6   0      109.22      110.35      2.08 o 
   2   6   0        4.28        2.42      0.79 o 
   3   6   0      145.05      167.99      2.84 o 
   4   6   0      544.30      531.92      5.15 o 
   5   6   0       95.94       94.07      1.67 o 
   6   6   0        1.61        0.91      0.70 o 
   7   6   0       28.83       35.02      1.22 o 
   8   6   0        3.88        5.06      0.89 o 
   9   6   0        0.98        0.34      0.89 o 
  10   6   0        0.49       -1.03      1.03 o 
  11   6   0       40.19       42.39      1.94 o 
  12   6   0        0.01        0.34      1.14 o 
  13   6   0        1.83        0.26      1.25 o 
  14   6   0        0.34       -0.88      1.77 o 
  15   6   0        2.78        0.59      1.91 o 
  16   6   0        0.58        0.71      1.85 o 
  17   6   0        1.82       -1.02      1.98 o 
  18   6   0        0.50       -1.87      2.03 o 
  19   6   0        5.78        4.89      2.47 o 
  20   6   0        4.31        7.00      2.95 o 
  21   6   0        0.37        2.87      3.75 o 
   1   7   0        6.72        6.46      1.07 o 
   2   7   0      235.53      210.82      3.15 o 
   3   7   0      332.64      322.58      4.09 o 
   4   7   0      197.18      206.22      3.27 o 
   5   7   0       12.57       15.60      1.32 o 
   6   7   0      109.20      114.52      2.31 o 
   7   7   0       14.87       14.34      1.32 o 
   8   7   0       11.85       11.28      1.45 o 
   9   7   0       84.54       75.76      2.05 o 
  10   7   0       53.68       48.08      2.57 o 
  11   7   0        2.49        2.80      1.04 o 
  12   7   0       52.32       53.25      2.02 o 
  13   7   0       92.73      102.65      2.93 o 
  14   7   0        0.08       -0.37      1.37 o 
  15   7   0        0.01        0.84      1.82 o 
  16   7   0        0.05        2.08      2.00 o 
  17   7   0        4.87        2.65      2.19 o 
  18   7   0        8.03        4.41      3.13 o 
  19   7   0        0.12        1.44      3.12 o 
   0   8   0       56.53       59.72      4.05 o 
   1   8   0       53.51       52.15      2.11 o 
   2   8   0       28.74       26.51      1.84 o 
   3   8   0        3.65        2.61      1.14 o 
   4   8   0       44.19       46.17      1.96 o 
   5   8   0        3.13        2.85      1.00 o 
   6   8   0        1.00       -0.67      0.91 o 
   7   8   0        0.09       -0.87      1.10 o 
   8   8   0        1.70        2.11      1.24 o 
   9   8   0       11.98       13.78      2.26 o 
  10   8   0        1.74        1.50      1.56 o 
  11   8   0        3.28        1.25      1.72 o 
  12   8   0       14.62       16.18      2.33 o 
  13   8   0        2.79        3.11      1.77 o 
  14   8   0       13.60       13.04      1.76 o 
  15   8   0        0.75        1.66      2.24 o 
  16   8   0        0.73        0.18      3.00 o 
  17   8   0        0.00       -2.76      2.82 o 
   1   9   0       61.18       74.83      3.17 o 
   2   9   0       10.78        7.62      1.98 o 
   3   9   0       17.59       27.54      4.48 o 
   4   9   0       22.53       18.62      2.55 o 
   5   9   0        0.35       -0.22      1.72 o 
   6   9   0        1.19        3.02      2.03 o 
   7   9   0        7.63        6.03      2.20 o 
   8   9   0        0.86        0.39      1.59 o 
   9   9   0       16.36       19.85      2.34 o 
  10   9   0       12.37       12.06      2.31 o 
  11   9   0        3.72        3.50      1.82 o 
  12   9   0       30.46       29.97      3.17 o 
  13   9   0       22.64       28.98      3.78 o 
  14   9   0        0.05       -2.33      2.33 o 
   0  10   0        1.85        4.35      2.80 o 
   1  10   0        9.50       15.89      3.72 o 
   2  10   0       19.01       25.44      3.28 o 
   3  10   0        1.45        0.61      2.43 o 
   4  10   0       10.72       11.64      2.43 o 
   5  10   0       25.83       30.40      3.10 o 
   6  10   0        3.81        3.14      2.42 o 
   7  10   0        0.60       -2.37      2.37 o 
   8  10   0        0.03        1.59      2.44 o 
   9  10   0        1.71       -0.99      2.75 o 
  10  10   0        0.11       -0.25      3.19 o 
   1  11   0       30.94       34.14      5.18 o 
   2  11   0       13.90        8.62      4.19 o 
 -25   1   1        3.86       17.84     10.32 o 
 -24   1   1        7.26        4.51      8.89 o 
 -23   1   1        5.49        2.42      5.31 o 
 -22   1   1        2.36        1.64      3.57 o 
 -21   1   1        0.48       -1.43      3.22 o 
 -20   1   1        0.26       -2.99      2.99 o 
 -19   1   1        3.33        1.55      2.69 o 
 -18   1   1        0.00        2.69      2.95 o 
 -17   1   1        0.59       -2.26      2.26 o 
 -16   1   1        1.88        2.96      2.08 o 
 -15   1   1        2.98       -0.93      1.60 o 
 -14   1   1       98.20      110.14      3.68 o 
 -13   1   1      169.86      186.80      3.57 o 
 -12   1   1      120.36      143.48      2.59 o 
 -11   1   1      340.49      349.09      3.72 o 
 -10   1   1      141.75      128.76      2.41 o 
  -9   1   1      449.94      519.16      4.09 o 
  -8   1   1        0.07        0.93      0.53 o 
  -7   1   1       67.60       71.87      1.40 o 
  -6   1   1      409.26      359.17      2.69 o 
  -5   1   1     3279.10     3276.78     16.46 o 
  -4   1   1     2067.91     1978.61     10.39 o 
  -3   1   1       24.11       29.01      0.62 o 
  -2   1   1      932.68      821.97     10.61 o 
   2   1   1      207.89      192.61      2.84 o 
   3   1   1        2.29        1.54      0.34 o 
   4   1   1      135.92      122.06      1.30 o 
   5   1   1        4.44        2.02      0.48 o 
   6   1   1       10.26       10.08      0.62 o 
   7   1   1       40.74       47.41      1.07 o 
   8   1   1     1047.08     1057.08      6.85 o 
   9   1   1       18.46       15.68      0.87 o 
  10   1   1       36.56       35.34      1.24 o 
  11   1   1        6.57        9.28      1.02 o 
  12   1   1       41.99       44.89      1.69 o 
  13   1   1       61.89       73.89      2.74 o 
  14   1   1        1.50        1.11      1.36 o 
  15   1   1       95.20      100.92      3.78 o 
  16   1   1        0.94       -1.69      1.69 o 
  17   1   1        4.21        6.33      2.10 o 
  18   1   1       26.77       25.96      3.31 o 
  19   1   1       10.80        7.23      2.88 o 
  20   1   1        1.01        3.52      2.75 o 
  21   1   1        0.92       -0.01      3.62 o 
  22   1   1        0.08       -2.40      4.53 o 
  23   1   1        1.79       -6.51      7.99 o 
  24   1   1        1.87        6.30      5.75 o 
 -24   2   1        0.49       -1.43      4.52 o 
 -23   2   1        2.17       -0.87      4.16 o 
 -22   2   1        9.25       11.10      4.67 o 
 -21   2   1       45.79       46.52      6.43 o 
 -20   2   1        9.70       13.07      3.88 o 
 -19   2   1        5.38        5.09      3.32 o 
 -18   2   1       23.59       24.26      3.70 o 
 -17   2   1       21.90       13.31      2.64 o 
 -16   2   1        0.42       -1.39      1.85 o 
 -15   2   1        1.14        0.98      1.84 o 
 -14   2   1       30.84       35.45      2.38 o 
 -13   2   1      148.02      152.70      3.45 o 
 -12   2   1        0.15        0.12      1.06 o 
 -11   2   1       64.29       70.65      1.69 o 
 -10   2   1      623.00      645.18      5.46 o 
  -9   2   1       67.50       61.92      1.46 o 
  -8   2   1      125.47      128.26      2.06 o 
  -7   2   1      189.21      209.48      2.29 o 
  -6   2   1      158.27      160.23      1.82 o 
  -5   2   1        0.03       -0.42      0.42 o 
  -4   2   1      160.14      163.30      1.54 o 
  -3   2   1       21.54       29.11      0.80 o 
  -2   2   1     3677.72     3322.02     17.38 o 
  -1   2   1      295.56      262.39      2.08 o 
   0   2   1    16594.85    16737.77     91.30 o 
   1   2   1      103.30       94.66      1.03 o 
   2   2   1      100.43       88.21      1.01 o 
   3   2   1     1468.44     1425.58      7.88 o 
   4   2   1     1290.01     1192.16      7.24 o 
   5   2   1      101.16      110.41      1.37 o 
   6   2   1      616.82      548.40      3.84 o 
   7   2   1        5.48        3.61      0.57 o 
   8   2   1       89.88      104.97      1.65 o 
   9   2   1       35.01       36.29      1.13 o 
  10   2   1      111.29      111.66      2.55 o 
  11   2   1      104.08       89.06      1.91 o 
  12   2   1       71.70       68.02      2.08 o 
  13   2   1       79.33       86.44      2.71 o 
  14   2   1       33.36       41.40      2.73 o 
  15   2   1       80.56       74.17      3.47 o 
  16   2   1      103.10       94.63      4.24 o 
  17   2   1      145.59      144.44      9.87 o 
  18   2   1       90.07       97.61      5.74 o 
  19   2   1        0.55        0.88      3.01 o 
  20   2   1        3.75        1.59      3.07 o 
  21   2   1        2.69        0.61      3.17 o 
  22   2   1        3.03        2.64      4.14 o 
  23   2   1        0.55       -0.81      7.87 o 
  24   2   1        2.76        3.03      5.81 o 
 -24   3   1        1.74       -0.22      4.35 o 
 -23   3   1       15.52       25.48      7.24 o 
 -22   3   1       16.41       14.44      4.15 o 
 -21   3   1        6.33        4.38      3.51 o 
 -20   3   1        1.27        1.94      3.54 o 
 -19   3   1       42.82       48.54      5.24 o 
 -18   3   1      153.24      147.64      8.88 o 
 -17   3   1       34.19       40.59      4.02 o 
 -16   3   1       12.52        9.89      2.81 o 
 -15   3   1      212.85      232.59      6.08 o 
 -14   3   1       32.64       36.86      2.63 o 
 -13   3   1       50.20       46.99      2.34 o 
 -12   3   1       39.32       40.60      1.87 o 
 -11   3   1      114.36      131.54      2.57 o 
 -10   3   1      629.38      603.13      5.40 o 
  -9   3   1       22.90       16.27      0.99 o 
  -8   3   1     1719.43     1821.43     11.45 o 
  -7   3   1      452.09      463.86      3.87 o 
  -6   3   1       16.40       19.86      0.78 o 
  -5   3   1        9.42        7.08      0.60 o 
  -4   3   1        0.17        2.79      0.45 o 
  -3   3   1     1156.12     1087.95      6.87 o 
  -2   3   1       75.78      157.53      1.70 o 
  -1   3   1     2839.97     2623.28     16.40 o 
   0   3   1      117.11      127.53      1.60 o 
   1   3   1       37.24       32.19      0.88 o 
   2   3   1       66.49       71.31      1.11 o 
   3   3   1      644.35      597.74      4.35 o 
   4   3   1      471.48      466.99      3.66 o 
   5   3   1       13.73        9.32      0.64 o 
   6   3   1        0.17        0.64      0.59 o 
   7   3   1      346.14      350.55      3.07 o 
   8   3   1      210.40      236.76      2.59 o 
   9   3   1      427.02      452.17      3.94 o 
  10   3   1      165.23      149.03      2.55 o 
  11   3   1      304.59      296.94      3.86 o 
  12   3   1      149.41      148.46      3.98 o 
  13   3   1       51.13       58.67      2.70 o 
  14   3   1       24.70       18.14      2.52 o 
  15   3   1        2.90        5.25      2.33 o 
  16   3   1      135.14      133.61      5.78 o 
  17   3   1       63.65       63.80      4.20 o 
  18   3   1       12.79       13.17      3.18 o 
  19   3   1        8.05        9.40      3.14 o 
  20   3   1        0.01       -1.95      2.94 o 
  21   3   1       12.73        5.34      3.77 o 
  22   3   1       48.54       45.00      5.75 o 
  23   3   1       21.53       16.04      5.31 o 
  24   3   1        0.73        2.93      4.66 o 
 -23   4   1       10.25       15.39      4.56 o 
 -22   4   1        5.60        4.40      4.57 o 
 -21   4   1       16.43       16.32      3.85 o 
 -20   4   1       37.73       38.07      4.71 o 
 -19   4   1        8.60        2.71      3.62 o 
 -18   4   1       22.59       26.30      3.77 o 
 -17   4   1       56.80       50.64      4.39 o 
 -16   4   1      130.79      134.09      5.25 o 
 -15   4   1       89.63      108.58      4.63 o 
 -14   4   1      153.97      138.39      4.20 o 
 -13   4   1        4.07        4.36      1.60 o 
 -12   4   1      301.63      302.54      5.09 o 
 -11   4   1       25.23       26.00      1.48 o 
 -10   4   1      116.84      106.76      2.32 o 
  -9   4   1       14.27       16.07      1.04 o 
  -8   4   1      167.57      192.51      2.42 o 
  -7   4   1       13.21       14.51      0.81 o 
  -6   4   1     1254.09     1348.30      7.83 o 
  -5   4   1     1750.06     1818.29     10.94 o 
  -4   4   1        3.74       14.47      0.76 o 
  -3   4   1      191.49      233.46      2.30 o 
  -2   4   1      543.97      586.45      4.55 o 
  -1   4   1      620.16      625.91      4.96 o 
   0   4   1        0.84        0.14      0.56 o 
   1   4   1      327.27      318.05      3.12 o 
   2   4   1      241.78      279.81      2.58 o 
   3   4   1       34.66       29.80      1.00 o 
   4   4   1      828.65      832.20      5.98 o 
   5   4   1      917.43      891.49      6.08 o 
   6   4   1      286.88      322.18      2.94 o 
   7   4   1       50.89       52.99      1.29 o 
   8   4   1      175.02      185.82      2.43 o 
   9   4   1      174.81      181.73      2.67 o 
  10   4   1      153.81      155.80      2.70 o 
  11   4   1       81.05       80.63      2.26 o 
  12   4   1      125.96      117.16      3.21 o 
  13   4   1      208.83      217.25      4.44 o 
  14   4   1        0.01       -1.55      1.55 o 
  15   4   1        0.76       -1.02      1.91 o 
  16   4   1        0.88        1.23      2.16 o 
  17   4   1       90.20       86.67      4.67 o 
  18   4   1       10.94       12.61      2.89 o 
  19   4   1       42.21       55.80      4.41 o 
  20   4   1       83.74       88.60      6.74 o 
  21   4   1       24.91       17.38      4.36 o 
  22   4   1        1.39        4.75      3.86 o 
  23   4   1        4.00        1.72      4.01 o 
 -22   5   1        2.30        1.27      3.71 o 
 -21   5   1        6.12        9.55      4.49 o 
 -20   5   1        0.00        1.39      2.75 o 
 -19   5   1        1.51        1.01      3.38 o 
 -18   5   1       24.29       25.40      3.72 o 
 -17   5   1       12.10       12.80      2.68 o 
 -16   5   1        0.87        1.92      2.05 o 
 -15   5   1      267.42      276.16      6.33 o 
 -14   5   1      120.37      121.89      3.78 o 
 -13   5   1      122.77      130.44      3.74 o 
 -12   5   1      123.54      135.57      3.31 o 
 -11   5   1        3.11        2.19      1.09 o 
 -10   5   1       34.67       39.11      1.61 o 
  -9   5   1        9.78        6.95      1.02 o 
  -8   5   1        1.41        1.11      0.71 o 
  -7   5   1       83.62       90.00      1.80 o 
  -6   5   1       96.96       89.32      1.62 o 
  -5   5   1       14.52       12.37      0.87 o 
  -4   5   1      228.37      198.07      2.48 o 
  -3   5   1      274.52      248.30      2.99 o 
  -2   5   1      231.59      269.34      3.24 o 
  -1   5   1       44.77       38.83      1.27 o 
   0   5   1      381.29      415.48      3.95 o 
   1   5   1       48.67       41.60      1.50 o 
   2   5   1        2.63        2.35      0.65 o 
   3   5   1        1.47        0.08      0.61 o 
   4   5   1       41.12       59.65      1.42 o 
   5   5   1       59.96       70.87      1.82 o 
   6   5   1        0.26        1.00      0.73 o 
   7   5   1       30.88       35.24      1.43 o 
   8   5   1       27.63       26.57      1.18 o 
   9   5   1       11.58       13.22      1.20 o 
  10   5   1       28.81       41.62      1.67 o 
  11   5   1       78.70       84.33      2.55 o 
  12   5   1       65.47       66.23      2.57 o 
  13   5   1       28.65       30.26      2.45 o 
  14   5   1        9.79        8.88      1.79 o 
  15   5   1       22.40       20.75      2.93 o 
  16   5   1        0.22       -1.82      1.82 o 
  17   5   1        6.88        3.88      2.62 o 
  18   5   1       10.09        9.42      2.69 o 
  19   5   1        8.52        8.94      2.73 o 
  20   5   1        3.76        5.52      3.40 o 
  21   5   1        0.31       -0.44      2.92 o 
  22   5   1        9.80        4.38      5.42 o 
 -21   6   1        0.01       -1.21      3.57 o 
 -20   6   1        0.83       -1.84      2.94 o 
 -19   6   1        0.00       -1.48      2.12 o 
 -18   6   1        0.35       -1.95      1.95 o 
 -17   6   1        6.77       11.22      2.36 o 
 -16   6   1       67.03       69.55      3.37 o 
 -15   6   1       43.44       40.99      2.59 o 
 -14   6   1       49.42       44.93      2.55 o 
 -13   6   1       67.38       78.98      2.93 o 
 -12   6   1       27.32       32.59      1.94 o 
 -11   6   1        0.00        0.14      0.99 o 
 -10   6   1       33.27       33.33      1.95 o 
  -9   6   1       21.61       22.73      1.45 o 
  -8   6   1       32.45       33.39      1.54 o 
  -7   6   1       13.89       16.38      1.10 o 
  -6   6   1       20.50       20.44      1.07 o 
  -5   6   1        0.53        0.88      0.66 o 
  -4   6   1      451.21      398.45      4.55 o 
  -3   6   1      238.73      232.40      3.46 o 
  -2   6   1      179.50      149.82      3.07 o 
  -1   6   1      325.35      305.34      3.92 o 
   0   6   1       27.01       26.20      1.23 o 
   1   6   1       17.16       18.03      1.15 o 
   2   6   1       49.85       54.29      1.60 o 
   3   6   1       15.05       14.01      1.14 o 
   4   6   1        6.12        8.36      0.88 o 
   5   6   1      111.82      127.31      2.03 o 
   6   6   1      164.85      152.99      2.68 o 
   7   6   1        0.08       -0.17      0.80 o 
   8   6   1      147.48      145.82      2.68 o 
   9   6   1       65.26       72.55      1.83 o 
  10   6   1       31.62       35.45      1.55 o 
  11   6   1       11.18       10.58      1.33 o 
  12   6   1       49.92       53.26      2.19 o 
  13   6   1       21.05       23.97      2.01 o 
  14   6   1       40.68       45.20      2.84 o 
  15   6   1       17.46       17.39      2.32 o 
  16   6   1       16.37       20.06      2.77 o 
  17   6   1        0.06       -0.72      2.02 o 
  18   6   1        2.91        1.78      3.14 o 
  19   6   1        2.87        3.61      2.61 o 
  20   6   1        2.01        6.68      3.40 o 
  21   6   1        1.78        6.35      3.85 o 
 -19   7   1        1.68       -1.49      2.91 o 
 -18   7   1        0.53       -0.47      2.03 o 
 -17   7   1        2.27        1.57      1.86 o 
 -16   7   1        4.58        3.38      1.56 o 
 -15   7   1       12.20       11.06      1.75 o 
 -14   7   1        6.32        5.91      2.10 o 
 -13   7   1       64.26       54.78      3.44 o 
 -12   7   1       21.31       20.57      2.23 o 
 -11   7   1       12.51       11.96      1.70 o 
 -10   7   1        0.93        1.66      1.20 o 
  -9   7   1       77.58       74.15      2.20 o 
  -8   7   1      124.59      123.24      2.58 o 
  -7   7   1        4.47        2.22      1.13 o 
  -6   7   1      348.89      341.97      4.05 o 
  -5   7   1      326.21      295.96      3.35 o 
  -4   7   1       34.19       33.02      1.32 o 
  -3   7   1      397.85      410.62      5.05 o 
  -2   7   1      388.64      389.13      4.81 o 
  -1   7   1       42.87       39.76      1.89 o 
   0   7   1        4.77        2.44      1.18 o 
   1   7   1       33.06       26.71      1.52 o 
   2   7   1       14.63       18.23      1.54 o 
   3   7   1       56.69       49.91      1.65 o 
   4   7   1        9.69       12.87      1.24 o 
   5   7   1      126.46      130.28      2.59 o 
   6   7   1      391.68      371.29      4.22 o 
   7   7   1      181.97      186.42      2.88 o 
   8   7   1       15.78       12.49      1.25 o 
   9   7   1      181.30      190.62      3.43 o 
  10   7   1       72.40       64.22      2.56 o 
  11   7   1        6.70        5.25      1.53 o 
  12   7   1       21.13       22.52      2.62 o 
  13   7   1       52.14       50.03      2.14 o 
  14   7   1       10.20        7.96      1.56 o 
  15   7   1        0.09       -0.38      1.47 o 
  16   7   1        0.45        1.88      1.69 o 
  17   7   1        3.00        2.92      2.08 o 
  18   7   1       10.88       14.32      3.60 o 
  19   7   1        1.34        0.74      3.22 o 
 -17   8   1        0.89        0.79      3.34 o 
 -16   8   1        2.67       -2.53      2.53 o 
 -15   8   1        0.00        1.46      2.32 o 
 -14   8   1        1.35        1.88      1.71 o 
 -13   8   1        3.32        2.00      1.58 o 
 -12   8   1        1.06       -0.73      1.43 o 
 -11   8   1        7.00        4.04      1.41 o 
 -10   8   1        6.74        6.18      1.56 o 
  -9   8   1        2.50        2.27      1.21 o 
  -8   8   1        0.04       -0.20      1.03 o 
  -7   8   1       13.04        9.76      1.39 o 
  -6   8   1       30.32       32.76      1.85 o 
  -5   8   1        3.80        4.81      1.27 o 
  -4   8   1       11.59       10.72      1.46 o 
  -3   8   1       22.69       19.28      1.45 o 
  -2   8   1        1.01       -0.23      0.99 o 
  -1   8   1       23.77       19.62      1.52 o 
   0   8   1       10.97       14.44      1.51 o 
   1   8   1        1.72       -0.27      1.10 o 
   2   8   1       15.93       23.19      1.53 o 
   3   8   1        5.33        3.52      1.31 o 
   4   8   1       11.56       11.45      1.57 o 
   5   8   1       31.68       29.91      1.98 o 
   6   8   1        5.05        4.96      1.42 o 
   7   8   1       20.65       20.78      1.94 o 
   8   8   1       39.76       37.33      2.91 o 
   9   8   1        0.24        1.05      1.44 o 
  10   8   1       39.99       41.80      2.15 o 
  11   8   1       18.08       11.93      1.58 o 
  12   8   1        0.07        0.28      1.34 o 
  13   8   1       14.11       17.16      1.91 o 
  14   8   1        1.78        0.03      1.61 o 
  15   8   1        0.40        0.51      2.06 o 
  16   8   1        0.48        0.23      2.36 o 
  17   8   1        1.20        0.95      3.99 o 
 -14   9   1        3.79       -0.49      3.10 o 
 -13   9   1        2.17       -0.21      2.67 o 
 -12   9   1        1.36        2.59      2.55 o 
 -11   9   1        0.19        1.05      2.32 o 
 -10   9   1        2.28        0.48      2.03 o 
  -9   9   1        2.09        6.28      2.10 o 
  -8   9   1        0.85        0.02      1.76 o 
  -7   9   1        3.84        2.57      1.79 o 
  -6   9   1        0.11       -1.13      1.52 o 
  -5   9   1        2.82        1.49      1.47 o 
  -4   9   1        0.34       -0.46      1.59 o 
  -3   9   1        0.00        0.70      1.58 o 
  -2   9   1        9.56        6.80      1.71 o 
  -1   9   1       25.22       26.87      2.11 o 
   0   9   1        1.99        2.36      1.49 o 
   1   9   1        5.92        5.57      1.62 o 
   2   9   1        0.56        0.28      1.47 o 
   3   9   1       15.65       16.65      2.22 o 
   4   9   1        0.21       -0.97      1.60 o 
   5   9   1       10.10        8.05      1.79 o 
   6   9   1       20.40       18.65      1.88 o 
   7   9   1        5.16        5.47      1.83 o 
   8   9   1        0.07       -1.69      1.78 o 
   9   9   1        2.23        5.49      1.97 o 
  10   9   1        1.76        1.89      1.93 o 
  11   9   1        1.27        2.50      2.00 o 
  12   9   1        0.29       -0.21      2.20 o 
  13   9   1        4.10        9.96      2.91 o 
  14   9   1        0.04       -0.90      3.35 o 
 -10  10   1       12.26       14.37      4.29 o 
  -9  10   1        5.10        1.05      2.39 o 
  -8  10   1        0.31        1.71      2.14 o 
  -7  10   1        4.80        1.91      2.43 o 
  -6  10   1       16.80       12.84      2.43 o 
  -5  10   1        6.27        6.68      2.15 o 
  -4  10   1        1.64        3.19      2.06 o 
  -3  10   1        1.87        1.16      2.19 o 
  -2  10   1        0.65        1.40      2.00 o 
  -1  10   1        1.56        0.84      2.00 o 
   0  10   1        0.02        1.90      1.98 o 
   1  10   1        0.23        2.41      2.01 o 
   2  10   1        5.88        9.81      2.35 o 
   3  10   1        0.60        3.80      1.93 o 
   4  10   1        3.74        5.06      2.37 o 
   5  10   1        3.43        4.51      1.87 o 
   6  10   1        0.37       -0.73      1.88 o 
   7  10   1        1.63        3.14      2.48 o 
   8  10   1        5.79        3.21      3.18 o 
   9  10   1        6.50        5.07      3.27 o 
  10  10   1        3.54       -3.34      3.34 o 
  -2  11   1        8.64       13.12      5.66 o 
  -1  11   1        0.37        2.13      6.78 o 
   0  11   1       10.97       18.53     15.20 o 
   1  11   1        6.92       14.35      5.16 o 
   2  11   1        0.01       -3.18      3.18 o 
 -25   0   2       19.27       11.41     10.91 o 
 -24   0   2        2.46        5.04      9.36 o 
 -23   0   2        7.78        7.68      9.17 o 
 -22   0   2        4.21        1.74      7.34 o 
 -21   0   2        0.67       -2.00      5.05 o 
 -20   0   2        1.61        6.59     10.76 o 
 -19   0   2        9.04        5.11      4.90 o 
 -18   0   2        0.53        2.28      3.29 o 
 -17   0   2       98.98       98.28      7.05 o 
 -16   0   2       86.18       67.74      5.55 o 
 -15   0   2        8.41       10.18      5.34 o 
 -14   0   2       21.39       22.90      3.05 o 
 -13   0   2        0.12       -1.90      1.90 o 
 -12   0   2       68.45       64.62      2.38 o 
 -11   0   2      247.83      304.53      4.54 o 
 -10   0   2     7705.80     8172.17     58.29 o 
  -9   0   2      205.73      170.83      3.02 o 
  -8   0   2     3580.36     3872.98     29.86 o 
  -7   0   2     4746.87     4827.99     36.41 o 
  -6   0   2      604.62      680.99      5.98 o 
  -5   0   2     1874.97     1772.58     12.51 o 
  -4   0   2       30.34       40.46      1.06 o 
  -3   0   2     4480.01     4535.36     28.84 o 
  -2   0   2    12471.68    12659.99    106.34 o 
  -1   0   2     5756.22     5470.40    148.01 o 
   0   0   2     2171.47     2203.07     25.28 o 
   1   0   2     1978.25     1962.82     49.03 o 
   2   0   2      632.88      597.34      5.17 o 
   3   0   2    17247.96    17503.21    152.58 o 
   4   0   2    41880.57    42455.53    598.76 o 
   5   0   2     9584.44     9538.88     73.30 o 
   6   0   2      200.23      177.61      2.65 o 
   7   0   2     3694.96     3639.46     27.98 o 
   8   0   2      384.79      378.08      4.34 o 
   9   0   2       26.93       26.44      1.50 o 
  10   0   2        0.26        0.32      0.93 o 
  11   0   2       85.61       95.29      3.29 o 
  12   0   2       88.34       83.30      3.30 o 
  13   0   2       78.46       79.17      4.89 o 
  14   0   2       88.22       81.74      5.77 o 
  15   0   2      501.17      485.22     10.67 o 
  16   0   2      734.44      764.22     14.56 o 
  17   0   2       81.01       80.55      5.70 o 
  18   0   2      153.61      160.03     13.85 o 
  19   0   2       41.08       35.46      4.68 o 
  20   0   2       14.79       13.77      6.14 o 
  21   0   2        0.53       -4.26      4.60 o 
  22   0   2        1.60       -0.56      5.75 o 
  23   0   2        2.13       -3.20      5.75 o 
  24   0   2       20.41       37.59     10.70 o 
 -24   1   2        0.29        1.58      5.99 o 
 -23   1   2        5.01        6.63      6.23 o 
 -22   1   2        0.38       -2.55      4.17 o 
 -21   1   2       23.16       20.26      4.92 o 
 -20   1   2        4.82        0.72      2.89 o 
 -19   1   2        7.95        4.77      2.75 o 
 -18   1   2        9.53        3.81      2.41 o 
 -17   1   2       27.72       25.91      3.08 o 
 -16   1   2       61.74       63.98      3.80 o 
 -15   1   2        3.22        4.04      1.92 o 
 -14   1   2       50.92       49.46      2.52 o 
 -13   1   2        0.99        3.29      1.13 o 
 -12   1   2      413.60      431.85      4.62 o 
 -11   1   2     1390.75     1401.52      9.70 o 
 -10   1   2       95.41      122.79      2.04 o 
  -9   1   2      139.76      120.95      1.78 o 
  -8   1   2      632.88      554.82      4.00 o 
  -7   1   2        1.73        1.65      0.51 o 
  -6   1   2      255.64      242.51      2.23 o 
  -5   1   2       29.85       30.87      0.79 o 
  -4   1   2        1.08        1.06      0.40 o 
  -3   1   2     1695.76     1725.27      9.17 o 
  -2   1   2    18724.76    19648.29    108.68 o 
  -1   1   2     7331.02     7081.47     37.89 o 
   0   1   2     1137.44     1161.46      7.04 o 
   1   1   2      223.55      218.16      1.68 o 
   2   1   2    11514.22    11926.25     66.63 o 
   3   1   2    16285.81    16581.29     94.70 o 
   4   1   2      586.55      587.11      4.29 o 
   5   1   2     9485.62     9460.94     55.64 o 
   6   1   2      879.10      862.90      5.69 o 
   7   1   2      156.50      153.28      1.85 o 
   8   1   2        3.79        5.08      0.65 o 
   9   1   2      229.28      213.76      2.38 o 
  10   1   2        3.07        2.01      0.73 o 
  11   1   2      374.53      381.17      4.44 o 
  12   1   2       74.55       81.26      2.22 o 
  13   1   2      108.85      100.17      3.02 o 
  14   1   2       25.05       28.15      2.47 o 
  15   1   2      111.96      107.68      4.28 o 
  16   1   2      109.26      115.15      6.66 o 
  17   1   2       51.99       65.23      3.97 o 
  18   1   2       12.89        9.96      2.53 o 
  19   1   2        1.83       -1.45      2.40 o 
  20   1   2        8.59        9.87      4.30 o 
  21   1   2        0.02        1.74      3.05 o 
  22   1   2       12.28       17.11      4.15 o 
  23   1   2        0.69       -2.43      6.48 o 
  24   1   2        2.61        8.95      8.02 o 
 -24   2   2        0.36       -4.32      4.32 o 
 -23   2   2        4.79        4.06      4.46 o 
 -22   2   2        5.27       13.34      4.86 o 
 -21   2   2       13.39       12.62      4.64 o 
 -20   2   2       42.42       42.90      5.28 o 
 -19   2   2        7.43       15.14      4.96 o 
 -18   2   2       15.05       13.35      2.77 o 
 -17   2   2      121.33      129.62      4.88 o 
 -16   2   2       47.91       68.14      3.69 o 
 -15   2   2        9.61        6.25      2.04 o 
 -14   2   2       12.41        9.46      1.93 o 
 -13   2   2       45.75       45.29      2.46 o 
 -12   2   2       16.28       11.34      1.88 o 
 -11   2   2       71.56       61.75      1.71 o 
 -10   2   2      308.17      301.03      3.29 o 
  -9   2   2       24.24       24.31      1.01 o 
  -8   2   2      203.53      182.49      2.18 o 
  -7   2   2       29.68       28.34      1.07 o 
  -6   2   2      417.77      423.09      3.14 o 
  -5   2   2      629.80      584.26      4.08 o 
  -4   2   2      321.88      302.35      2.83 o 
  -3   2   2       15.87       23.51      0.66 o 
  -2   2   2     3918.47     3774.72     20.58 o 
  -1   2   2        2.33        0.47      0.48 o 
   0   2   2       30.62       35.98      0.92 o 
   1   2   2     1834.40     1754.25     10.09 o 
   2   2   2       15.01       17.63      0.63 o 
   3   2   2     1449.74     1382.59      8.64 o 
   4   2   2     2037.28     2006.68     12.34 o 
   5   2   2      295.13      323.48      2.81 o 
   6   2   2       28.86       26.48      0.77 o 
   7   2   2        1.79        2.67      0.62 o 
   8   2   2       31.31       39.34      1.17 o 
   9   2   2       14.50       13.54      0.90 o 
  10   2   2        0.02        0.38      0.69 o 
  11   2   2        5.22        4.57      0.87 o 
  12   2   2       20.66       19.17      1.55 o 
  13   2   2       30.29       33.95      1.93 o 
  14   2   2       45.49       40.96      2.74 o 
  15   2   2        3.50        3.66      1.85 o 
  16   2   2       22.23       29.65      2.86 o 
  17   2   2       14.43       16.30      4.35 o 
  18   2   2        0.25       -2.14      2.14 o 
  19   2   2        0.50        4.17      2.69 o 
  20   2   2        2.18        6.02      3.18 o 
  21   2   2        6.97        9.42      3.80 o 
  22   2   2        1.24       -1.10      4.96 o 
  23   2   2        0.32       -2.63      3.97 o 
  24   2   2       20.02       43.46      8.60 o 
 -24   3   2        0.02        0.74      4.39 o 
 -23   3   2        2.93        0.74      4.33 o 
 -22   3   2        5.19        0.45      4.28 o 
 -21   3   2        2.79        0.56      4.19 o 
 -20   3   2        5.39        8.55      4.20 o 
 -19   3   2      107.52      121.96      6.32 o 
 -18   3   2       84.13       87.39      5.38 o 
 -17   3   2        0.32       -0.96      2.30 o 
 -16   3   2        6.62        6.12      2.51 o 
 -15   3   2       12.15        9.77      2.16 o 
 -14   3   2        9.45        5.19      1.61 o 
 -13   3   2        1.26        0.13      1.21 o 
 -12   3   2      112.74      107.49      2.90 o 
 -11   3   2       19.49       19.88      1.41 o 
 -10   3   2       20.53       22.05      1.34 o 
  -9   3   2        0.13        0.40      0.69 o 
  -8   3   2      259.78      248.84      2.65 o 
  -7   3   2      160.77      175.64      2.37 o 
  -6   3   2      329.98      319.90      2.94 o 
  -5   3   2      266.92      269.33      2.52 o 
  -4   3   2      404.87      468.13      3.50 o 
  -3   3   2      969.93      802.51      5.21 o 
  -2   3   2     1056.47      965.71      6.26 o 
  -1   3   2      116.58      100.56      1.32 o 
   0   3   2      790.18      743.08      5.17 o 
   1   3   2     3954.45     3968.76     22.94 o 
   2   3   2        0.12       -0.42      0.42 o 
   3   3   2      746.23      770.75      5.31 o 
   4   3   2      153.10      145.42      1.76 o 
   5   3   2      719.15      740.65      5.27 o 
   6   3   2      483.42      499.06      3.84 o 
   7   3   2      824.58      819.30      6.31 o 
   8   3   2      129.73      132.74      1.96 o 
   9   3   2      457.28      473.14      4.12 o 
  10   3   2      146.98      140.35      2.32 o 
  11   3   2      399.78      414.32      4.69 o 
  12   3   2      334.62      329.27      4.76 o 
  13   3   2      120.24      115.81      3.00 o 
  14   3   2       13.38       16.37      2.00 o 
  15   3   2        1.50        1.41      2.45 o 
  16   3   2       27.01       28.96      3.40 o 
  17   3   2        7.38        8.38      2.57 o 
  18   3   2        5.13        8.56      3.09 o 
  19   3   2        4.73        0.51      3.06 o 
  20   3   2        2.37       -1.77      2.82 o 
  21   3   2        0.14       -2.77      2.77 o 
  22   3   2        3.09        4.61      4.30 o 
  23   3   2       13.57       12.57      5.07 o 
 -23   4   2        0.07        0.67      4.25 o 
 -22   4   2       10.05       13.88      3.84 o 
 -21   4   2        2.72        4.64      3.14 o 
 -20   4   2        0.95       -0.21      2.86 o 
 -19   4   2        0.75       -1.29      2.51 o 
 -18   4   2        5.10        3.11      2.63 o 
 -17   4   2        5.66        3.17      3.91 o 
 -16   4   2      172.35      164.21      6.33 o 
 -15   4   2      229.55      236.73      5.88 o 
 -14   4   2       15.31       14.95      2.08 o 
 -13   4   2      609.70      582.80      8.54 o 
 -12   4   2        2.27       -1.09      1.09 o 
 -11   4   2       12.49       12.18      1.27 o 
 -10   4   2        0.23       -0.13      0.84 o 
  -9   4   2       30.23       34.38      1.31 o 
  -8   4   2       14.51       17.13      0.99 o 
  -7   4   2       41.27       35.17      1.10 o 
  -6   4   2        2.38        4.43      0.71 o 
  -5   4   2        0.86        2.35      0.61 o 
  -4   4   2      238.84      234.22      2.62 o 
  -3   4   2      196.95      166.86      2.11 o 
  -2   4   2      628.17      579.05      4.51 o 
  -1   4   2     1522.78     1673.69     10.34 o 
   0   4   2      459.46      461.75      3.82 o 
   1   4   2      243.38      258.84      2.60 o 
   2   4   2        8.34       12.42      0.76 o 
   3   4   2       27.07       27.74      0.94 o 
   4   4   2       14.84       18.56      0.95 o 
   5   4   2        1.13       -0.18      0.54 o 
   6   4   2       61.08       62.12      1.45 o 
   7   4   2       98.66      118.01      1.90 o 
   8   4   2        2.25        0.37      0.63 o 
   9   4   2       84.47       73.28      1.71 o 
  10   4   2      225.24      220.76      3.21 o 
  11   4   2        0.32       -0.92      0.92 o 
  12   4   2       43.83       46.48      2.21 o 
  13   4   2       26.61       26.75      1.99 o 
  14   4   2       96.40      101.82      3.86 o 
  15   4   2       16.56       16.71      2.47 o 
  16   4   2       28.72       24.48      3.21 o 
  17   4   2        7.85        6.85      2.62 o 
  18   4   2        0.58       -0.52      2.19 o 
  19   4   2        5.22        2.16      2.49 o 
  20   4   2       33.17       33.29      3.84 o 
  21   4   2       21.86       31.50      6.11 o 
  22   4   2        0.48       -2.23      4.19 o 
  23   4   2        6.23        9.13      4.78 o 
 -22   5   2        0.16        5.02      3.63 o 
 -21   5   2        0.00       -0.27      3.10 o 
 -20   5   2        3.66        5.41      2.92 o 
 -19   5   2        4.41        1.30      2.94 o 
 -18   5   2       16.33       14.17      2.86 o 
 -17   5   2       18.02       17.84      3.03 o 
 -16   5   2        1.88        3.50      2.26 o 
 -15   5   2       48.80       53.79      2.81 o 
 -14   5   2       57.08       61.75      2.79 o 
 -13   5   2        7.51        4.00      1.42 o 
 -12   5   2       16.62       14.29      1.60 o 
 -11   5   2       47.15       45.84      1.83 o 
 -10   5   2       14.00       10.09      1.49 o 
  -9   5   2       61.26       61.24      1.91 o 
  -8   5   2        1.09       -0.16      0.83 o 
  -7   5   2       34.81       45.60      1.46 o 
  -6   5   2       13.06        8.55      1.06 o 
  -5   5   2      173.27      166.70      2.63 o 
  -4   5   2       59.79       88.11      1.77 o 
  -3   5   2       26.91       23.48      1.07 o 
  -2   5   2      169.73      157.19      2.17 o 
  -1   5   2      168.58      158.02      2.08 o 
   0   5   2        5.92        7.63      0.75 o 
   1   5   2        2.44        0.58      0.66 o 
   2   5   2      455.30      463.63      4.17 o 
   3   5   2      245.97      224.46      2.88 o 
   4   5   2        0.18       -0.26      0.82 o 
   5   5   2      243.55      236.90      3.37 o 
   6   5   2       38.06       30.43      1.17 o 
   7   5   2        0.06       -0.30      0.79 o 
   8   5   2       10.76       12.89      1.32 o 
   9   5   2       55.12       63.12      1.63 o 
  10   5   2       27.72       31.51      1.50 o 
  11   5   2        3.43        0.93      1.01 o 
  12   5   2       42.47       45.00      2.14 o 
  13   5   2        0.14       -0.15      1.18 o 
  14   5   2        5.04        9.40      1.75 o 
  15   5   2        1.13       -1.23      1.44 o 
  16   5   2        6.34        9.26      2.46 o 
  17   5   2       14.86        5.37      3.91 o 
  18   5   2        0.06        3.92      2.24 o 
  19   5   2        2.94        0.18      2.43 o 
  20   5   2        3.67       -1.14      2.48 o 
  21   5   2        0.07        0.15      2.55 o 
  22   5   2        8.76        6.87      4.15 o 
 -20   6   2        2.67        7.11      3.41 o 
 -19   6   2        0.02       -1.39      2.24 o 
 -18   6   2        2.80        1.25      1.97 o 
 -17   6   2        0.65        1.27      1.67 o 
 -16   6   2       27.43       28.55      2.24 o 
 -15   6   2       29.42       27.10      2.02 o 
 -14   6   2       34.14       40.40      4.31 o 
 -13   6   2        7.65        2.99      1.84 o 
 -12   6   2        0.00        0.12      1.57 o 
 -11   6   2        1.70        3.03      1.55 o 
 -10   6   2       48.89       44.76      2.20 o 
  -9   6   2       30.81       33.60      1.61 o 
  -8   6   2       27.35       23.81      1.50 o 
  -7   6   2      202.08      204.09      3.65 o 
  -6   6   2       73.51       75.26      2.22 o 
  -5   6   2        4.26        2.91      0.95 o 
  -4   6   2        2.51        0.66      0.87 o 
  -3   6   2      118.34      103.63      2.18 o 
  -2   6   2        0.01       -0.81      0.81 o 
  -1   6   2      407.60      383.27      4.40 o 
   0   6   2      296.51      276.20      3.60 o 
   1   6   2       89.87      101.28      2.31 o 
   2   6   2      113.32      133.62      2.65 o 
   3   6   2       26.38       23.60      1.37 o 
   4   6   2       14.50       13.25      1.17 o 
   5   6   2       38.10       37.69      1.64 o 
   6   6   2        0.79        0.93      0.98 o 
   7   6   2       94.12       95.05      2.02 o 
   8   6   2      132.63      131.32      3.09 o 
   9   6   2       21.63       22.59      1.40 o 
  10   6   2        1.88       -0.45      1.09 o 
  11   6   2        7.02        5.90      1.77 o 
  12   6   2       52.91       54.73      2.00 o 
  13   6   2        0.02       -0.16      1.14 o 
  14   6   2        8.07        7.29      1.60 o 
  15   6   2       27.68       33.74      2.44 o 
  16   6   2        1.67        1.51      1.80 o 
  17   6   2        0.58        2.63      1.96 o 
  18   6   2        0.01       -1.12      2.11 o 
  19   6   2        1.46        2.96      3.08 o 
  20   6   2        7.47        4.75      4.26 o 
 -19   7   2        0.84       -0.57      3.36 o 
 -18   7   2        0.53        2.54      2.56 o 
 -17   7   2        0.00        0.18      2.32 o 
 -16   7   2        4.44        1.61      2.05 o 
 -15   7   2        8.23        9.13      2.30 o 
 -14   7   2       21.88       19.07      2.50 o 
 -13   7   2        0.11       -1.67      1.67 o 
 -12   7   2        2.41        3.48      1.77 o 
 -11   7   2       12.49       13.48      1.76 o 
 -10   7   2        7.90        4.57      1.55 o 
  -9   7   2       16.10        9.70      1.39 o 
  -8   7   2       18.55       14.85      1.41 o 
  -7   7   2        0.03        0.65      0.95 o 
  -6   7   2       24.75       17.39      1.52 o 
  -5   7   2        9.79        8.66      1.31 o 
  -4   7   2       13.91        9.13      1.28 o 
  -3   7   2       53.05       50.89      2.00 o 
  -2   7   2      127.91      128.47      2.85 o 
  -1   7   2       54.98       59.87      2.03 o 
   0   7   2       40.26       38.74      1.72 o 
   1   7   2      210.28      192.28      3.27 o 
   2   7   2      381.44      372.76      4.49 o 
   3   7   2      375.51      399.65      5.70 o 
   4   7   2        0.21        1.55      1.10 o 
   5   7   2       99.14       97.82      2.58 o 
   6   7   2      248.20      247.76      3.50 o 
   7   7   2      179.66      186.10      3.15 o 
   8   7   2       59.74       63.97      2.19 o 
   9   7   2        1.65        3.49      1.20 o 
  10   7   2       23.08       25.34      1.60 o 
  11   7   2      112.35      127.56      3.77 o 
  12   7   2       40.45       38.19      2.54 o 
  13   7   2        0.00        0.73      1.86 o 
  14   7   2        0.01       -1.07      2.02 o 
  15   7   2        1.93        0.20      2.11 o 
  16   7   2        7.68        6.35      3.73 o 
  17   7   2        6.91        1.58      2.12 o 
  18   7   2        1.01       -0.24      2.67 o 
  19   7   2        0.71        0.45      3.36 o 
 -17   8   2        8.79        8.15      3.31 o 
 -16   8   2        4.32        4.71      3.71 o 
 -15   8   2        3.76        4.92      2.93 o 
 -14   8   2        1.85        3.52      2.25 o 
 -13   8   2        0.01       -0.56      1.96 o 
 -12   8   2        0.62        2.12      1.93 o 
 -11   8   2        0.53       -1.56      1.67 o 
 -10   8   2        3.07        3.04      1.67 o 
  -9   8   2        7.53        6.46      1.65 o 
  -8   8   2        0.57        1.78      1.33 o 
  -7   8   2       16.55       11.28      1.41 o 
  -6   8   2       20.01       18.57      1.46 o 
  -5   8   2        0.12        1.60      1.17 o 
  -4   8   2        7.85        5.96      1.28 o 
  -3   8   2        0.10        0.84      1.14 o 
  -2   8   2       12.06       10.23      1.40 o 
  -1   8   2       97.25      101.57      2.67 o 
   0   8   2       29.33       30.23      1.83 o 
   1   8   2       53.65       50.89      2.06 o 
   2   8   2      231.32      234.47      3.72 o 
   3   8   2        0.11       -1.01      1.01 o 
   4   8   2       25.70       29.61      2.18 o 
   5   8   2       26.79       24.78      1.72 o 
   6   8   2       75.49       77.24      2.34 o 
   7   8   2        0.02       -1.27      1.27 o 
   8   8   2       37.10       31.29      2.09 o 
   9   8   2        1.98        2.59      1.42 o 
  10   8   2       26.77       27.17      2.51 o 
  11   8   2        6.25        4.56      1.96 o 
  12   8   2       34.87       30.66      2.96 o 
  13   8   2        1.24        3.02      1.86 o 
  14   8   2        9.72       13.10      2.92 o 
  15   8   2        5.17        3.85      2.38 o 
  16   8   2        0.01        0.92      2.43 o 
 -14   9   2        5.33        6.96      3.92 o 
 -13   9   2        1.54       -1.18      2.37 o 
 -12   9   2        0.27        0.43      2.18 o 
 -11   9   2        0.34        1.85      2.05 o 
 -10   9   2        0.74        4.12      1.60 o 
  -9   9   2        1.89        1.52      1.46 o 
  -8   9   2        6.40        8.77      1.52 o 
  -7   9   2        7.88        6.76      1.49 o 
  -6   9   2        0.16        0.25      1.57 o 
  -5   9   2        3.14        2.15      1.62 o 
  -4   9   2        1.03        3.61      1.65 o 
  -3   9   2        6.20        6.27      1.81 o 
  -2   9   2        8.05        8.44      1.77 o 
  -1   9   2        1.19        0.13      1.44 o 
   0   9   2        5.81        6.20      1.56 o 
   1   9   2        0.31        1.45      1.41 o 
   2   9   2        7.78        6.76      1.94 o 
   3   9   2       12.83        9.03      2.03 o 
   4   9   2        0.42       -0.10      1.45 o 
   5   9   2        0.79        0.13      1.68 o 
   6   9   2        0.16        0.76      1.62 o 
   7   9   2        0.54       -1.39      1.39 o 
   8   9   2        3.97        4.15      1.86 o 
   9   9   2        3.15        0.32      1.93 o 
  10   9   2        0.03       -1.27      1.59 o 
  11   9   2       10.49        7.86      2.61 o 
  12   9   2        5.42        2.90      2.59 o 
  13   9   2        0.48        1.01      2.87 o 
  14   9   2        1.88        0.51      3.13 o 
 -10  10   2       14.67       16.00      4.36 o 
  -9  10   2       21.30       22.54      4.73 o 
  -8  10   2        0.49        1.88      2.83 o 
  -7  10   2        5.28        4.47      2.41 o 
  -6  10   2        0.80        1.31      2.02 o 
  -5  10   2        3.96        8.61      2.44 o 
  -4  10   2        0.30        1.13      1.86 o 
  -3  10   2        7.73        7.96      1.80 o 
  -2  10   2        4.19        1.35      2.01 o 
  -1  10   2        0.02       -1.08      1.62 o 
   0  10   2        6.53        9.91      2.27 o 
   1  10   2       26.60       30.38      2.44 o 
   2  10   2        3.13        1.75      1.63 o 
   3  10   2       36.97       39.92      2.59 o 
   4  10   2       66.56       70.96      3.87 o 
   5  10   2        9.07       15.90      2.18 o 
   6  10   2        0.67       -1.58      1.61 o 
   7  10   2        0.14       -1.83      2.00 o 
   8  10   2        0.27        1.56      2.45 o 
   9  10   2        9.80       15.76      3.72 o 
  10  10   2       13.71       13.38      4.97 o 
 -24   1   3        0.49       -4.35      5.01 o 
 -23   1   3        1.93        2.62      4.96 o 
 -22   1   3        0.27       -3.94      3.94 o 
 -21   1   3        6.15        4.67      4.60 o 
 -20   1   3        2.00       -2.95      2.95 o 
 -19   1   3       17.20       15.90      3.23 o 
 -18   1   3       14.95       16.25      3.17 o 
 -17   1   3        6.05        2.87      2.21 o 
 -16   1   3       18.39       15.16      2.68 o 
 -15   1   3       57.47       58.77      3.65 o 
 -14   1   3       19.37       21.06      2.26 o 
 -13   1   3       11.47        7.35      1.41 o 
 -12   1   3        4.59        2.93      1.04 o 
 -11   1   3      358.35      385.45      4.08 o 
 -10   1   3       22.45       32.25      1.28 o 
  -9   1   3      103.93      143.90      2.07 o 
  -8   1   3      627.66      722.51      5.32 o 
  -7   1   3      295.22      318.21      2.94 o 
  -6   1   3      145.01      132.15      1.65 o 
  -5   1   3      354.30      308.43      2.54 o 
  -4   1   3      232.38      265.59      2.16 o 
  -3   1   3       13.08       22.21      0.61 o 
  -2   1   3     3927.56     3569.41     18.31 o 
  -1   1   3      116.04      138.93      1.39 o 
   0   1   3      359.66      337.74      2.58 o 
   1   1   3      693.32      671.43      4.40 o 
   2   1   3      762.25      760.25      4.53 o 
   3   1   3      297.19      276.78      2.27 o 
   4   1   3        2.84        0.29      0.47 o 
   5   1   3      235.99      241.51      2.25 o 
   6   1   3      153.95      143.94      1.93 o 
   7   1   3       33.64       40.70      1.15 o 
   8   1   3       35.53       35.35      1.19 o 
   9   1   3       84.67       84.01      1.82 o 
  10   1   3      211.47      207.92      2.85 o 
  11   1   3        9.61       11.86      1.10 o 
  12   1   3      194.33      203.74      3.57 o 
  13   1   3        6.35        6.56      1.43 o 
  14   1   3        0.06       -0.26      1.59 o 
  15   1   3       86.00       88.99      4.01 o 
  16   1   3        2.25       -0.36      1.79 o 
  17   1   3       21.08       14.62      2.99 o 
  18   1   3        9.07        8.93      2.84 o 
  19   1   3        0.70        0.41      2.26 o 
  20   1   3        2.38        0.61      2.72 o 
  21   1   3        6.40        2.84      3.53 o 
  22   1   3        0.27       -3.25      3.25 o 
  23   1   3        4.55        1.43      3.99 o 
  24   1   3        2.19        1.06      8.69 o 
 -24   2   3        0.01       -7.74      7.99 o 
 -23   2   3        7.54       14.16      7.74 o 
 -22   2   3        4.88        4.57      3.79 o 
 -21   2   3        9.78        7.38      4.53 o 
 -20   2   3       13.59       10.78      3.92 o 
 -19   2   3        0.00       -0.23      2.44 o 
 -18   2   3       29.93       35.60      3.77 o 
 -17   2   3      110.01      102.96      5.38 o 
 -16   2   3       59.44       57.20      3.52 o 
 -15   2   3        3.19        1.47      1.74 o 
 -14   2   3       22.25       27.33      2.94 o 
 -13   2   3       13.22       10.15      1.67 o 
 -12   2   3      247.27      238.13      4.69 o 
 -11   2   3       15.28       17.89      1.36 o 
 -10   2   3     1689.33     1641.34     11.14 o 
  -9   2   3      158.34      162.31      2.19 o 
  -8   2   3      216.75      241.23      2.41 o 
  -7   2   3      123.30      129.96      1.68 o 
  -6   2   3      345.51      345.33      2.99 o 
  -5   2   3      291.23      316.18      2.65 o 
  -4   2   3      600.39      622.74      4.50 o 
  -3   2   3     2252.89     2298.34     13.47 o 
  -2   2   3     1649.94     1569.24      9.47 o 
  -1   2   3     1576.52     1521.00      9.17 o 
   0   2   3      471.72      477.03      3.62 o 
   1   2   3      145.95      140.37      1.50 o 
   2   2   3     1437.61     1416.25      8.67 o 
   3   2   3      251.51      268.55      2.28 o 
   4   2   3     1729.89     1610.85      9.80 o 
   5   2   3       94.18       98.69      1.49 o 
   6   2   3       17.82       20.92      0.85 o 
   7   2   3        0.05       -0.19      0.53 o 
   8   2   3      509.67      497.41      4.28 o 
   9   2   3      101.97      108.68      2.13 o 
  10   2   3       73.67       65.83      1.69 o 
  11   2   3       52.13       54.53      1.83 o 
  12   2   3        3.46        6.84      1.32 o 
  13   2   3       82.74       99.60      2.93 o 
  14   2   3      166.76      174.06      4.36 o 
  15   2   3       28.53       28.08      2.73 o 
  16   2   3      111.26      105.41      4.42 o 
  17   2   3        0.06       -0.51      1.99 o 
  18   2   3        0.10        3.53      2.59 o 
  19   2   3        0.55        1.27      2.75 o 
  20   2   3        0.17       -2.47      2.47 o 
  21   2   3        6.24        8.21      3.77 o 
  22   2   3        9.29        1.49      3.66 o 
  23   2   3       11.26       17.27      4.90 o 
  24   2   3       13.02       18.59      5.60 o 
 -23   3   3        0.47       -4.11      4.11 o 
 -22   3   3        0.61       -1.41      3.43 o 
 -21   3   3        0.28        0.37      3.24 o 
 -20   3   3        8.22       18.94      4.12 o 
 -19   3   3       21.39       20.51      3.69 o 
 -18   3   3       78.72       81.61      5.30 o 
 -17   3   3       13.03       13.68      2.79 o 
 -16   3   3       74.13       74.58      4.10 o 
 -15   3   3       90.68       91.08      3.55 o 
 -14   3   3       39.86       47.01      2.62 o 
 -13   3   3        3.74        2.25      1.40 o 
 -12   3   3        7.61        7.55      1.27 o 
 -11   3   3      256.25      230.61      4.02 o 
 -10   3   3      124.15      127.03      2.43 o 
  -9   3   3      199.60      205.87      2.61 o 
  -8   3   3      184.88      183.47      2.23 o 
  -7   3   3      258.98      269.88      2.97 o 
  -6   3   3      438.58      487.54      4.06 o 
  -5   3   3       65.06       52.65      1.24 o 
  -4   3   3     1466.52     1599.19      9.95 o 
  -3   3   3     2714.81     2965.57     17.15 o 
  -2   3   3     1465.49     1381.43      8.72 o 
  -1   3   3     2055.43     2078.50     14.12 o 
   0   3   3      589.55      630.33      5.32 o 
   1   3   3      202.00      192.17      2.57 o 
   2   3   3        4.17        2.84      0.47 o 
   3   3   3       13.77       13.85      0.69 o 
   4   3   3      820.72      788.53      6.14 o 
   5   3   3       16.04       22.02      0.86 o 
   6   3   3       24.44       26.37      1.11 o 
   7   3   3       10.01       14.16      0.85 o 
   8   3   3       85.06       80.08      1.55 o 
   9   3   3        1.45       -0.69      0.69 o 
  10   3   3      159.07      160.44      2.76 o 
  11   3   3      230.07      237.81      3.48 o 
  12   3   3       66.09       66.99      2.30 o 
  13   3   3       22.67       23.69      2.09 o 
  14   3   3        6.76        6.49      1.54 o 
  15   3   3      456.99      428.99      8.95 o 
  16   3   3       55.71       49.96      3.98 o 
  17   3   3        1.07        0.53      2.34 o 
  18   3   3       23.73       25.65      3.52 o 
  19   3   3       10.51        7.97      2.90 o 
  20   3   3        0.95        0.51      2.47 o 
  21   3   3        2.37        0.45      3.38 o 
  22   3   3       24.36       24.23      4.93 o 
  23   3   3        1.09       -0.50      3.59 o 
 -23   4   3        0.05       -1.73      4.63 o 
 -22   4   3        1.29        0.82      3.23 o 
 -21   4   3        1.96        2.28      3.01 o 
 -20   4   3        2.77        1.84      2.57 o 
 -19   4   3        0.16        2.39      2.48 o 
 -18   4   3        2.70        6.70      2.66 o 
 -17   4   3        6.67        5.71      2.49 o 
 -16   4   3       97.43       99.39      3.87 o 
 -15   4   3      147.22      154.78      5.35 o 
 -14   4   3       51.58       50.26      2.77 o 
 -13   4   3      487.52      492.11      7.30 o 
 -12   4   3     1098.65     1126.80     11.51 o 
 -11   4   3      115.22      112.84      2.51 o 
 -10   4   3      152.50      153.19      2.58 o 
  -9   4   3       31.12       24.55      1.40 o 
  -8   4   3        0.06        1.12      0.69 o 
  -7   4   3        9.02        8.25      0.87 o 
  -6   4   3      259.17      261.61      3.23 o 
  -5   4   3      129.52      175.95      2.35 o 
  -4   4   3       22.58       22.97      0.98 o 
  -3   4   3      634.92      645.55      4.87 o 
  -2   4   3       16.21       26.73      1.01 o 
  -1   4   3      336.82      401.57      3.71 o 
   0   4   3      389.62      420.60      4.15 o 
   1   4   3      149.33      137.38      2.02 o 
   2   4   3       55.12       60.39      1.30 o 
   3   4   3      557.01      550.47      4.59 o 
   4   4   3      103.03      116.87      1.93 o 
   5   4   3        0.02       -0.41      0.59 o 
   6   4   3       15.51       14.71      0.85 o 
   7   4   3       74.24       77.78      2.01 o 
   8   4   3       11.37        9.01      1.14 o 
   9   4   3      118.53      121.55      2.14 o 
  10   4   3       84.31       92.87      2.84 o 
  11   4   3        0.69        0.37      0.90 o 
  12   4   3        3.99        3.00      1.24 o 
  13   4   3      114.51      114.68      3.19 o 
  14   4   3        0.00       -0.46      1.30 o 
  15   4   3        6.31        5.07      1.84 o 
  16   4   3        0.87        0.68      2.01 o 
  17   4   3        2.05       -0.80      3.57 o 
  18   4   3        0.55        1.62      2.38 o 
  19   4   3       12.84       17.19      3.25 o 
  20   4   3       18.87       14.81      3.15 o 
  21   4   3       13.12       12.31      3.22 o 
  22   4   3        0.07       -2.11      2.77 o 
 -22   5   3       11.30        7.93      9.36 o 
 -21   5   3        3.07        2.01      3.32 o 
 -20   5   3        3.40        2.91      2.69 o 
 -19   5   3        2.52        4.25      2.57 o 
 -18   5   3        0.45        0.92      1.92 o 
 -17   5   3        0.19        0.94      1.87 o 
 -16   5   3       51.13       46.31      2.79 o 
 -15   5   3        6.69        6.26      1.64 o 
 -14   5   3       20.58       22.73      2.54 o 
 -13   5   3        3.47        4.36      1.34 o 
 -12   5   3        5.86        8.11      1.81 o 
 -11   5   3        0.47       -0.88      1.33 o 
 -10   5   3      228.08      237.02      4.70 o 
  -9   5   3       45.71       41.56      1.81 o 
  -8   5   3       78.50       86.49      2.63 o 
  -7   5   3      277.49      281.50      4.22 o 
  -6   5   3       35.15       32.88      1.54 o 
  -5   5   3      310.67      340.69      4.35 o 
  -4   5   3       24.78       27.25      1.15 o 
  -3   5   3      143.75      169.97      2.33 o 
  -2   5   3       41.69       50.50      1.37 o 
  -1   5   3      250.45      282.34      3.08 o 
   0   5   3       92.70       78.37      1.76 o 
   1   5   3      221.57      245.93      3.31 o 
   2   5   3       17.73       21.65      1.06 o 
   3   5   3      134.54      162.18      2.65 o 
   4   5   3       24.40       23.17      1.26 o 
   5   5   3      102.56      106.02      2.38 o 
   6   5   3        1.26        1.00      0.89 o 
   7   5   3       89.72       94.72      2.61 o 
   8   5   3       45.95       47.23      2.28 o 
   9   5   3        4.58        5.57      1.83 o 
  10   5   3        1.63        0.65      1.08 o 
  11   5   3       40.07       42.75      2.98 o 
  12   5   3       37.56       35.80      1.77 o 
  13   5   3        3.70        3.46      1.23 o 
  14   5   3        0.03        0.74      1.22 o 
  15   5   3        5.50        6.26      1.63 o 
  16   5   3        1.69        0.23      2.23 o 
  17   5   3        2.42       -0.48      2.12 o 
  18   5   3        4.33        3.87      2.38 o 
  19   5   3        1.40       -2.25      2.25 o 
  20   5   3        6.73        7.04      2.96 o 
  21   5   3        0.71        4.49      3.39 o 
 -20   6   3        0.03        4.49      3.33 o 
 -19   6   3        2.18       -0.87      2.92 o 
 -18   6   3        0.17       -0.24      2.74 o 
 -17   6   3       27.02       28.04      3.36 o 
 -16   6   3        0.00        2.83      2.27 o 
 -15   6   3       60.02       60.53      3.95 o 
 -14   6   3        3.39        6.14      2.01 o 
 -13   6   3       12.44       12.63      2.10 o 
 -12   6   3        3.44        1.70      1.51 o 
 -11   6   3      121.08      124.08      3.28 o 
 -10   6   3       48.09       48.34      2.24 o 
  -9   6   3       15.92       18.81      1.95 o 
  -8   6   3       57.56       55.89      2.64 o 
  -7   6   3       11.81        8.62      1.45 o 
  -6   6   3        2.90       -0.19      1.02 o 
  -5   6   3       11.75        9.98      1.19 o 
  -4   6   3       29.39       41.05      1.60 o 
  -3   6   3        8.54        4.76      1.19 o 
  -2   6   3      126.21      139.97      3.95 o 
  -1   6   3      269.38      241.68      3.74 o 
   0   6   3      423.32      407.70      5.51 o 
   1   6   3        1.23        0.10      1.12 o 
   2   6   3      312.00      306.52      4.26 o 
   3   6   3      119.38      116.86      2.41 o 
   4   6   3        0.97        0.92      0.96 o 
   5   6   3        0.02       -0.91      0.91 o 
   6   6   3        4.19        3.95      1.04 o 
   7   6   3       19.35       19.67      1.60 o 
   8   6   3        4.79        7.72      1.46 o 
   9   6   3       62.33       67.45      2.77 o 
  10   6   3       89.24       92.49      2.53 o 
  11   6   3        4.80        6.90      1.37 o 
  12   6   3       94.96      103.40      4.24 o 
  13   6   3        6.95        3.36      1.76 o 
  14   6   3        2.17        2.92      1.82 o 
  15   6   3        1.54        1.48      1.60 o 
  16   6   3        0.48        1.57      1.38 o 
  17   6   3        0.16       -0.05      2.35 o 
  18   6   3        0.31        0.44      3.14 o 
  19   6   3        0.00        1.00      2.39 o 
  20   6   3        1.56       -2.39      3.14 o 
 -18   7   3        1.22       -0.36      2.85 o 
 -17   7   3        1.85        3.04      2.46 o 
 -16   7   3       11.70       10.84      2.36 o 
 -15   7   3        0.08        1.04      1.80 o 
 -14   7   3       56.47       58.21      4.70 o 
 -13   7   3       45.37       50.86      3.78 o 
 -12   7   3        1.07        1.59      2.15 o 
 -11   7   3       29.12       30.78      2.72 o 
 -10   7   3       18.32       12.79      1.87 o 
  -9   7   3        1.75        0.01      1.42 o 
  -8   7   3        0.74       -0.10      1.32 o 
  -7   7   3        6.39        6.05      1.41 o 
  -6   7   3        5.48        5.02      1.31 o 
  -5   7   3       17.76       13.22      1.49 o 
  -4   7   3       53.83       40.96      1.67 o 
  -3   7   3        4.57        3.84      1.39 o 
  -2   7   3      170.78      152.81      3.89 o 
  -1   7   3      372.59      365.20      5.51 o 
   0   7   3        7.67        3.60      1.49 o 
   1   7   3      305.65      315.39      5.43 o 
   2   7   3      501.20      474.25      6.64 o 
   3   7   3       92.01       94.07      2.09 o 
   4   7   3       37.08       39.03      1.77 o 
   5   7   3       11.81        7.06      1.35 o 
   6   7   3       17.25       15.47      1.47 o 
   7   7   3       42.48       45.42      2.63 o 
   8   7   3        6.52        8.84      1.65 o 
   9   7   3       69.97       78.40      3.21 o 
  10   7   3      166.34      169.42      3.89 o 
  11   7   3       45.94       57.30      2.69 o 
  12   7   3       28.96       26.65      2.10 o 
  13   7   3       68.47       85.91      3.38 o 
  14   7   3       31.99       35.93      2.77 o 
  15   7   3        1.81        4.88      2.77 o 
  16   7   3       12.52       18.81      3.16 o 
  17   7   3        2.41        4.87      2.99 o 
  18   7   3        0.27        0.19      3.00 o 
 -16   8   3        0.03        2.61      3.58 o 
 -15   8   3        6.53       11.72      2.81 o 
 -14   8   3        6.80       10.61      2.69 o 
 -13   8   3        1.05        0.56      2.07 o 
 -12   8   3        5.43       10.63      2.54 o 
 -11   8   3        0.16        1.31      1.85 o 
 -10   8   3        4.44        5.75      1.89 o 
  -9   8   3        0.09       -0.57      1.47 o 
  -8   8   3       10.57       14.16      2.92 o 
  -7   8   3        1.57        1.02      1.42 o 
  -6   8   3       64.15       55.93      3.21 o 
  -5   8   3       41.05       51.31      3.21 o 
  -4   8   3       11.06        8.77      1.50 o 
  -3   8   3      105.01       94.97      4.15 o 
  -2   8   3       23.00       15.78      1.97 o 
  -1   8   3       14.62       18.73      1.95 o 
   0   8   3       35.13       31.60      2.21 o 
   1   8   3        4.63        6.29      1.61 o 
   2   8   3       10.27        6.85      1.64 o 
   3   8   3        5.12        5.72      1.39 o 
   4   8   3        2.00        0.47      1.03 o 
   5   8   3        0.71        0.08      1.35 o 
   6   8   3        0.06       -1.19      1.19 o 
   7   8   3        0.48        1.81      1.32 o 
   8   8   3        5.73        5.88      1.62 o 
   9   8   3       11.52       10.83      1.56 o 
  10   8   3        0.06       -1.33      1.37 o 
  11   8   3       13.14       10.49      2.08 o 
  12   8   3       14.06       11.59      2.66 o 
  13   8   3        0.01       -0.33      2.37 o 
  14   8   3        7.30        5.39      2.73 o 
  15   8   3        7.80        9.10      3.06 o 
  16   8   3        0.91        0.81      3.48 o 
 -13   9   3        2.15        0.37      3.70 o 
 -12   9   3        0.25       -0.59      2.64 o 
 -11   9   3        1.50        1.68      2.56 o 
 -10   9   3        7.26       11.52      2.18 o 
  -9   9   3        4.89        6.43      2.07 o 
  -8   9   3        1.48        2.08      1.55 o 
  -7   9   3       16.93       18.93      2.14 o 
  -6   9   3        1.17       -1.49      1.49 o 
  -5   9   3       12.62       12.56      3.04 o 
  -4   9   3       15.70       13.45      2.57 o 
  -3   9   3        1.21       -0.03      1.99 o 
  -2   9   3       19.71       23.37      2.75 o 
  -1   9   3        3.02        5.54      2.20 o 
   0   9   3        8.18        7.86      2.35 o 
   1   9   3        2.46        3.04      1.92 o 
   2   9   3        3.54        4.53      1.65 o 
   3   9   3       10.96       11.64      2.84 o 
   4   9   3        5.79        5.55      1.55 o 
   5   9   3        0.96        0.87      1.29 o 
   6   9   3        0.00        0.13      1.31 o 
   7   9   3        0.11        0.76      1.58 o 
   8   9   3        0.55       -1.55      1.55 o 
   9   9   3        0.69        0.61      1.66 o 
  10   9   3        1.36        4.41      1.91 o 
  11   9   3        0.72        1.19      2.27 o 
  12   9   3        0.00        1.06      2.75 o 
  13   9   3        0.13       -0.92      2.84 o 
  -9  10   3        3.50        6.99      3.95 o 
  -8  10   3        7.05        7.88      5.06 o 
  -7  10   3       19.12       17.47      3.34 o 
  -6  10   3        3.32        6.17      2.73 o 
  -5  10   3        0.06       -0.05      2.48 o 
  -4  10   3        0.62        1.60      2.75 o 
  -3  10   3        2.70       -0.66      2.65 o 
  -2  10   3        0.18       -1.14      2.66 o 
  -1  10   3        5.73        6.54      3.41 o 
   0  10   3        0.84       -3.28      3.28 o 
   1  10   3        0.74        3.42      2.41 o 
   2  10   3        2.24       -1.83      2.27 o 
   3  10   3        2.61       -1.29      2.60 o 
   4  10   3        1.46        1.69      2.88 o 
   5  10   3        0.01        1.10      2.36 o 
   6  10   3        0.92        2.73      2.38 o 
   7  10   3        0.49       -2.22      2.35 o 
   8  10   3        0.03       -0.04      2.63 o 
   9  10   3        0.01       -1.47      2.86 o 
 -24   0   4        3.17       13.74     10.29 o 
 -23   0   4        7.01        4.39      6.49 o 
 -22   0   4        0.19       -3.02      6.11 o 
 -21   0   4        8.12        2.32      5.58 o 
 -20   0   4        4.32       -2.36      5.50 o 
 -19   0   4       18.85        9.56      5.35 o 
 -18   0   4       65.25       57.70      6.71 o 
 -17   0   4        0.01       -1.34      3.36 o 
 -16   0   4       65.10       63.15      5.18 o 
 -15   0   4        4.01       -1.41      4.55 o 
 -14   0   4      173.07      156.99      6.77 o 
 -13   0   4      580.54      590.53     10.54 o 
 -12   0   4       16.40       12.71      1.69 o 
 -11   0   4      103.22       85.93      2.76 o 
 -10   0   4       59.37       51.37      2.14 o 
  -9   0   4       55.11       58.48      2.41 o 
  -8   0   4     1043.30     1110.23      9.90 o 
  -7   0   4     2305.39     2586.45     19.91 o 
  -6   0   4     1327.81     1501.55     12.20 o 
  -5   0   4      692.07      720.05      6.54 o 
  -4   0   4     1221.60     1113.15      9.54 o 
  -3   0   4     3777.11     4001.57     30.23 o 
  -2   0   4      215.62      201.56      2.56 o 
  -1   0   4      781.99      744.29      7.38 o 
   0   0   4       78.47       70.36      1.73 o 
   1   0   4        0.30       -0.17      0.64 o 
   2   0   4        2.35        0.78      0.99 o 
   3   0   4      157.84      134.30      2.55 o 
   4   0   4     1562.18     1730.15     14.82 o 
   5   0   4    10518.99    11037.05     81.00 o 
   6   0   4     1153.98     1185.73     14.19 o 
   7   0   4     5688.36     5654.13     47.57 o 
   8   0   4    10567.64    10673.57     87.67 o 
   9   0   4      855.11      846.18      9.71 o 
  10   0   4      257.44      242.41      4.86 o 
  11   0   4       54.46       56.60      2.84 o 
  12   0   4       94.15      106.63      4.15 o 
  13   0   4      110.45      132.07      5.10 o 
  14   0   4     1457.04     1520.39     24.91 o 
  15   0   4       10.89       11.04      6.79 o 
  16   0   4       48.35       32.07      8.85 o 
  17   0   4       12.50        5.29      3.88 o 
  18   0   4       14.58       10.82      4.58 o 
  19   0   4       74.84       96.73      9.23 o 
  20   0   4       68.05       83.23      9.13 o 
  21   0   4        0.70       -4.27      4.27 o 
  22   0   4       39.69       35.82      9.70 o 
  23   0   4       57.07       60.79     12.53 o 
 -24   1   4        2.19        6.26      5.12 o 
 -23   1   4       12.37        7.95      5.08 o 
 -22   1   4        2.50        2.37      5.00 o 
 -21   1   4        1.90        6.72      3.97 o 
 -20   1   4       31.33       45.64      5.69 o 
 -19   1   4        4.17        5.40      3.89 o 
 -18   1   4        3.33        2.50      2.48 o 
 -17   1   4        0.56       -0.23      2.12 o 
 -16   1   4        0.02       -1.76      1.76 o 
 -15   1   4        2.58        1.51      1.85 o 
 -14   1   4       17.37       14.86      2.22 o 
 -13   1   4       54.66       43.68      2.10 o 
 -12   1   4      180.91      187.18      3.53 o 
 -11   1   4      276.01      299.84      3.61 o 
 -10   1   4       15.10       22.18      1.11 o 
  -9   1   4       49.35       62.23      1.38 o 
  -8   1   4       69.08       82.55      1.58 o 
  -7   1   4       53.62       46.52      1.14 o 
  -6   1   4      261.02      273.77      2.40 o 
  -5   1   4     1310.62     1344.10      7.89 o 
  -4   1   4      165.03      120.98      1.47 o 
  -3   1   4       63.02       56.20      1.43 o 
  -2   1   4       19.11       21.70      0.65 o 
  -1   1   4       35.09       29.73      0.72 o 
   0   1   4      115.43      106.58      1.22 o 
   1   1   4      545.08      523.08      3.53 o 
   2   1   4       41.36       46.25      0.96 o 
   3   1   4      406.30      357.62      2.96 o 
   4   1   4      102.20      100.26      1.46 o 
   5   1   4     2252.03     2411.77     14.14 o 
   6   1   4      136.89      117.97      1.71 o 
   7   1   4      948.42      900.85      6.34 o 
   8   1   4       31.15       31.12      1.25 o 
   9   1   4     1100.36     1100.55      8.30 o 
  10   1   4      371.08      361.12      4.82 o 
  11   1   4        1.25        0.53      0.99 o 
  12   1   4       86.96       90.88      2.65 o 
  13   1   4      115.12      101.02      3.42 o 
  14   1   4        1.51        1.90      2.02 o 
  15   1   4      212.22      207.51      6.05 o 
  16   1   4        1.43       -1.75      1.75 o 
  17   1   4       45.86       46.92      4.54 o 
  18   1   4        8.74        8.93      3.11 o 
  19   1   4        0.00       -2.41      2.41 o 
  20   1   4        3.60        1.25      3.28 o 
  21   1   4        9.81       10.02      5.15 o 
  22   1   4        7.55       16.65      4.94 o 
  23   1   4        4.29        7.99      4.58 o 
 -23   2   4        0.21       -2.83      4.43 o 
 -22   2   4        0.13        1.81      5.25 o 
 -21   2   4        1.09       -3.45      3.77 o 
 -20   2   4        0.93       -0.95      3.18 o 
 -19   2   4       10.70       11.26      2.96 o 
 -18   2   4       15.07       11.37      2.79 o 
 -17   2   4       23.18       20.91      2.73 o 
 -16   2   4      300.58      311.58      7.99 o 
 -15   2   4      188.21      184.80      4.93 o 
 -14   2   4      221.31      241.18      5.00 o 
 -13   2   4      194.00      224.44      4.64 o 
 -12   2   4      550.10      528.23      6.60 o 
 -11   2   4       22.39       17.88      1.45 o 
 -10   2   4      125.76      137.16      2.40 o 
  -9   2   4        0.01        0.89      0.73 o 
  -8   2   4      123.79      130.81      1.87 o 
  -7   2   4        0.86        5.40      0.61 o 
  -6   2   4      196.78      192.62      1.99 o 
  -5   2   4      165.52      214.41      2.49 o 
  -4   2   4      663.82      683.02      4.96 o 
  -3   2   4       98.80      107.00      1.59 o 
  -2   2   4      233.68      284.43      2.53 o 
  -1   2   4     2238.57     2091.99     12.40 o 
   0   2   4       16.93       13.20      0.64 o 
   1   2   4     1200.21     1127.69      7.28 o 
   2   2   4       39.08       28.04      0.95 o 
   3   2   4     1125.94     1215.16      7.58 o 
   4   2   4      267.44      289.57      2.79 o 
   5   2   4      202.63      230.21      2.31 o 
   6   2   4      398.87      385.41      3.65 o 
   7   2   4        0.71        0.83      0.54 o 
   8   2   4       11.54       10.65      0.80 o 
   9   2   4      475.56      474.53      4.71 o 
  10   2   4      113.06      122.49      2.96 o 
  11   2   4      380.29      388.14      5.10 o 
  12   2   4        4.77        6.44      1.35 o 
  13   2   4       21.23       22.57      2.02 o 
  14   2   4      525.95      549.42      8.63 o 
  15   2   4        6.51        5.02      1.94 o 
  16   2   4        5.29       12.76      2.31 o 
  17   2   4        8.04        7.06      2.33 o 
  18   2   4        0.68       -2.09      2.09 o 
  19   2   4        1.12        3.20      3.16 o 
  20   2   4        2.71        1.63      4.15 o 
  21   2   4        0.01       -0.54      3.12 o 
  22   2   4        0.43        0.74      3.84 o 
  23   2   4        2.88       -2.02      4.73 o 
 -23   3   4        0.48        4.75      4.57 o 
 -22   3   4        0.08       -0.62      3.09 o 
 -21   3   4        0.54       -3.14      3.18 o 
 -20   3   4        1.55        2.25      3.69 o 
 -19   3   4        1.41       -0.59      2.42 o 
 -18   3   4       30.12       23.15      3.25 o 
 -17   3   4        9.85        5.94      2.18 o 
 -16   3   4       82.52       87.18      4.04 o 
 -15   3   4      308.88      306.93      5.54 o 
 -14   3   4       42.14       40.84      2.36 o 
 -13   3   4        2.74        1.14      1.36 o 
 -12   3   4        0.45        0.84      1.14 o 
 -11   3   4       12.76       13.47      1.33 o 
 -10   3   4        4.61        5.23      0.94 o 
  -9   3   4       22.80       32.85      1.34 o 
  -8   3   4      149.84      161.52      2.48 o 
  -7   3   4      105.60       93.78      2.02 o 
  -6   3   4       16.11       21.31      1.09 o 
  -5   3   4        2.04        3.17      0.71 o 
  -4   3   4       15.18        8.19      0.75 o 
  -3   3   4      884.42      900.15      6.25 o 
  -2   3   4        2.62       -0.57      0.57 o 
  -1   3   4        5.10        0.97      0.71 o 
   0   3   4      193.33      206.45      2.92 o 
   1   3   4      535.78      486.56      4.40 o 
   2   3   4      223.37      209.96      2.29 o 
   3   3   4      391.39      365.60      3.36 o 
   4   3   4      200.62      173.38      2.37 o 
   5   3   4      126.15      134.22      1.89 o 
   6   3   4      346.08      357.46      3.66 o 
   7   3   4        1.88        1.13      0.82 o 
   8   3   4       12.41       12.76      0.95 o 
   9   3   4        4.06        5.22      1.22 o 
  10   3   4        1.41        0.87      0.87 o 
  11   3   4       21.73       23.35      1.51 o 
  12   3   4      122.72      121.15      3.21 o 
  13   3   4       34.81       36.92      3.36 o 
  14   3   4       27.50       32.74      2.08 o 
  15   3   4        2.37        3.17      2.77 o 
  16   3   4       12.33        5.49      2.15 o 
  17   3   4        5.96        9.47      2.43 o 
  18   3   4        0.05       -0.13      2.31 o 
  19   3   4        0.78        4.34      2.83 o 
  20   3   4        0.23        0.39      2.76 o 
  21   3   4        0.00       -0.71      2.98 o 
  22   3   4        2.18        2.65      3.79 o 
  23   3   4        0.01        1.58      3.85 o 
 -22   4   4        0.04        1.27      3.54 o 
 -21   4   4        0.35        1.70      2.94 o 
 -20   4   4        0.71        3.20      2.88 o 
 -19   4   4        0.08        1.14      2.49 o 
 -18   4   4        6.87        7.14      2.88 o 
 -17   4   4       28.47       28.61      2.74 o 
 -16   4   4        7.30        8.78      1.88 o 
 -15   4   4        7.47        7.01      1.75 o 
 -14   4   4       40.49       44.59      2.39 o 
 -13   4   4        3.35        1.23      1.18 o 
 -12   4   4      280.47      273.44      4.03 o 
 -11   4   4      510.96      520.47      6.81 o 
 -10   4   4      228.61      233.98      3.71 o 
  -9   4   4      520.10      513.87      5.53 o 
  -8   4   4       29.91       36.55      1.94 o 
  -7   4   4       96.91       98.03      2.53 o 
  -6   4   4        0.45        0.42      0.87 o 
  -5   4   4      193.98      200.25      2.62 o 
  -4   4   4        4.91        3.35      0.60 o 
  -3   4   4      169.46      174.23      2.47 o 
  -2   4   4       21.08       28.78      1.03 o 
  -1   4   4       58.89       61.85      1.79 o 
   0   4   4      631.77      642.49      6.26 o 
   1   4   4      329.89      300.06      3.78 o 
   2   4   4      612.80      641.74      5.71 o 
   3   4   4     1136.58     1137.01      7.48 o 
   4   4   4      122.05      110.27      1.87 o 
   5   4   4      292.49      295.45      3.43 o 
   6   4   4        9.73        8.56      0.97 o 
   7   4   4      121.61      123.64      2.75 o 
   8   4   4       21.19       24.68      1.64 o 
   9   4   4      127.76      119.97      2.96 o 
  10   4   4      133.74      125.04      2.59 o 
  11   4   4       28.27       28.74      1.47 o 
  12   4   4        0.18        1.49      1.02 o 
  13   4   4       26.38       26.52      1.88 o 
  14   4   4        5.31        4.55      1.47 o 
  15   4   4        4.08        1.41      1.55 o 
  16   4   4        8.81        7.27      2.11 o 
  17   4   4        7.87        6.54      2.55 o 
  18   4   4        0.08       -2.08      2.08 o 
  19   4   4        8.22       17.15      3.28 o 
  20   4   4        7.93        5.04      3.54 o 
  21   4   4        5.61        0.89      4.07 o 
  22   4   4        0.06        0.37      3.53 o 
 -21   5   4        0.46       -2.86      3.53 o 
 -20   5   4        0.08        1.85      2.54 o 
 -19   5   4        0.02        1.25      1.88 o 
 -18   5   4        3.41        1.27      1.73 o 
 -17   5   4        6.48        7.31      1.61 o 
 -16   5   4        2.70        3.33      1.55 o 
 -15   5   4        0.17        1.47      2.02 o 
 -14   5   4       79.88       84.15      5.11 o 
 -13   5   4       98.12       97.93      3.90 o 
 -12   5   4        7.04        9.35      2.04 o 
 -11   5   4       37.93       31.10      1.97 o 
 -10   5   4      141.50      133.59      3.64 o 
  -9   5   4        0.97        1.38      1.45 o 
  -8   5   4       58.29       60.07      2.81 o 
  -7   5   4        0.84       -0.45      1.44 o 
  -6   5   4       45.95       41.23      1.86 o 
  -5   5   4        4.20        3.19      0.93 o 
  -4   5   4        9.20       11.88      1.20 o 
  -3   5   4       16.35       17.60      1.17 o 
  -2   5   4       23.14       30.59      1.35 o 
  -1   5   4        7.33       10.95      1.42 o 
   0   5   4      103.38      106.79      2.95 o 
   1   5   4       53.57       63.08      1.73 o 
   2   5   4       52.33       56.68      1.74 o 
   3   5   4       36.90       33.10      1.53 o 
   4   5   4       41.92       42.06      1.57 o 
   5   5   4        9.62        8.02      1.25 o 
   6   5   4      154.54      147.25      3.59 o 
   7   5   4      137.32      134.49      5.43 o 
   8   5   4        6.69        9.15      1.55 o 
   9   5   4       18.17       17.29      1.85 o 
  10   5   4        8.33        6.59      1.22 o 
  11   5   4       13.87       15.77      1.85 o 
  12   5   4        5.52        3.46      1.38 o 
  13   5   4       14.03        9.64      2.00 o 
  14   5   4        0.15       -0.72      1.11 o 
  15   5   4       22.66       21.66      2.99 o 
  16   5   4        2.94        3.56      1.83 o 
  17   5   4        0.91        0.47      2.12 o 
  18   5   4        0.53        2.80      1.87 o 
  19   5   4        6.25        8.65      3.35 o 
  20   5   4        6.99       11.90      3.90 o 
  21   5   4        1.83        4.75      4.10 o 
 -20   6   4        0.28       -0.72      3.36 o 
 -19   6   4        0.23       -0.72      2.86 o 
 -18   6   4        0.70       -2.05      2.62 o 
 -17   6   4        0.26        0.92      2.28 o 
 -16   6   4        1.93        2.28      2.22 o 
 -15   6   4        1.12        2.01      2.28 o 
 -14   6   4        0.28        0.59      1.82 o 
 -13   6   4        4.34        6.38      2.34 o 
 -12   6   4       75.13       66.67      4.96 o 
 -11   6   4       91.67       91.15      3.71 o 
 -10   6   4        6.29        4.52      1.26 o 
  -9   6   4        3.79        0.21      1.49 o 
  -8   6   4       43.86       43.38      2.43 o 
  -7   6   4       15.56       12.98      1.59 o 
  -6   6   4        4.35        2.86      1.25 o 
  -5   6   4        1.29        1.98      1.58 o 
  -4   6   4       83.14       78.85      3.02 o 
  -3   6   4      134.20      136.45      3.56 o 
  -2   6   4        0.64        1.12      1.18 o 
  -1   6   4        0.29        0.18      1.10 o 
   0   6   4        7.87        7.00      1.30 o 
   1   6   4       44.26       38.20      1.98 o 
   2   6   4       40.06       46.83      2.18 o 
   3   6   4      129.36      125.50      3.51 o 
   4   6   4      158.71      148.36      3.87 o 
   5   6   4       90.14       87.35      3.35 o 
   6   6   4        0.02       -0.03      1.02 o 
   7   6   4       27.95       26.33      1.72 o 
   8   6   4       47.01       53.33      2.78 o 
   9   6   4        8.44        6.67      1.66 o 
  10   6   4        9.37        5.00      1.68 o 
  11   6   4        5.93        5.46      1.41 o 
  12   6   4       32.08       35.57      1.91 o 
  13   6   4       35.28       37.33      2.87 o 
  14   6   4       12.83       10.71      2.24 o 
  15   6   4        0.30       -1.60      2.59 o 
  16   6   4        0.32       -1.22      2.08 o 
  17   6   4        0.06        0.44      2.69 o 
  18   6   4        8.59        9.09      3.58 o 
  19   6   4        3.74        4.33      3.56 o 
 -18   7   4        3.14        1.28      3.11 o 
 -17   7   4        2.99        3.45      3.04 o 
 -16   7   4        0.25        4.36      3.05 o 
 -15   7   4       24.83       23.45      3.67 o 
 -14   7   4       19.85       26.73      3.62 o 
 -13   7   4        0.20        2.87      2.02 o 
 -12   7   4        8.32        7.46      3.35 o 
 -11   7   4        0.18        1.76      1.82 o 
 -10   7   4       20.61       19.32      1.98 o 
  -9   7   4        0.99       -0.63      1.54 o 
  -8   7   4        1.02        1.99      1.45 o 
  -7   7   4       14.06       17.30      1.80 o 
  -6   7   4        3.63        1.44      1.70 o 
  -5   7   4       41.24       29.72      2.70 o 
  -4   7   4      121.79      110.19      4.88 o 
  -3   7   4        6.52        1.63      1.62 o 
  -2   7   4       28.20       31.56      2.42 o 
  -1   7   4       15.69       15.08      1.96 o 
   0   7   4        3.68        6.01      1.65 o 
   1   7   4      293.07      304.71      5.94 o 
   2   7   4      318.51      324.76      6.18 o 
   3   7   4        6.75        4.23      1.77 o 
   4   7   4      181.39      194.16      4.89 o 
   5   7   4      247.42      245.46      4.71 o 
   6   7   4      103.46      109.26      4.73 o 
   7   7   4       41.65       38.78      2.03 o 
   8   7   4       15.78       15.10      1.88 o 
   9   7   4       27.08       24.61      2.26 o 
  10   7   4      203.10      217.01      4.88 o 
  11   7   4       40.72       45.89      2.41 o 
  12   7   4        0.10       -0.46      1.71 o 
  13   7   4        9.57        8.19      2.21 o 
  14   7   4        1.56       -1.02      2.22 o 
  15   7   4        1.20        1.31      1.90 o 
  16   7   4        9.60        8.90      3.51 o 
  17   7   4        3.96        3.12      2.67 o 
  18   7   4        0.69        2.07      3.32 o 
 -16   8   4        0.24       -2.57      4.36 o 
 -15   8   4        8.67        7.29      3.20 o 
 -14   8   4        4.54        4.98      2.71 o 
 -13   8   4        0.00        0.63      2.85 o 
 -12   8   4        0.01       -1.40      1.83 o 
 -11   8   4        3.42        4.48      1.93 o 
 -10   8   4        3.50        2.67      1.78 o 
  -9   8   4        5.97        4.72      1.75 o 
  -8   8   4       21.49       24.50      2.37 o 
  -7   8   4        1.42        0.45      1.83 o 
  -6   8   4        5.82        4.91      2.69 o 
  -5   8   4        3.95        3.93      1.94 o 
  -4   8   4        0.01       -0.55      1.71 o 
  -3   8   4        0.20       -1.52      1.52 o 
  -2   8   4        0.97        1.41      1.66 o 
  -1   8   4        0.01        0.13      1.66 o 
   0   8   4       50.55       41.16      3.70 o 
   1   8   4       30.41       35.31      2.38 o 
   2   8   4       13.41       12.86      2.05 o 
   3   8   4        0.09       -0.12      1.62 o 
   4   8   4       12.33       12.96      2.18 o 
   5   8   4        2.58        4.33      2.09 o 
   6   8   4        7.71        8.94      1.47 o 
   7   8   4        8.20        7.91      1.44 o 
   8   8   4        2.23        2.03      1.65 o 
   9   8   4        0.58        0.38      1.53 o 
  10   8   4       22.56       27.29      1.99 o 
  11   8   4        7.97        9.39      1.79 o 
  12   8   4        7.20        3.62      2.03 o 
  13   8   4       10.18        9.96      2.56 o 
  14   8   4        0.67        2.43      2.75 o 
  15   8   4        1.02       -0.21      2.88 o 
 -13   9   4        0.76        0.85      3.56 o 
 -12   9   4        1.22        0.83      4.53 o 
 -11   9   4        0.02        2.45      3.13 o 
 -10   9   4        0.53        1.75      2.52 o 
  -9   9   4        0.27        2.12      2.41 o 
  -8   9   4        6.38        6.17      2.38 o 
  -7   9   4       18.35       23.29      2.92 o 
  -6   9   4        1.38        5.25      2.18 o 
  -5   9   4       17.25       17.56      2.83 o 
  -4   9   4       38.25       34.15      3.29 o 
  -3   9   4        9.49        9.15      2.54 o 
  -2   9   4        0.23       -2.05      2.05 o 
  -1   9   4        0.46       -0.58      1.94 o 
   0   9   4        0.25       -0.53      2.04 o 
   1   9   4       13.27       14.32      2.13 o 
   2   9   4        4.32        2.50      2.23 o 
   3   9   4       10.46        2.87      2.25 o 
   4   9   4       29.07       36.87      4.20 o 
   5   9   4        2.82        5.15      2.34 o 
   6   9   4        7.33        2.15      1.94 o 
   7   9   4        2.50        3.18      1.99 o 
   8   9   4        5.19        3.43      1.64 o 
   9   9   4        0.64        0.63      1.83 o 
  10   9   4        8.95        6.19      2.41 o 
  11   9   4        1.10       -2.26      3.06 o 
  12   9   4        2.96        5.72      4.07 o 
  -8  10   4        5.35       11.59      4.31 o 
  -7  10   4        0.11        1.03      2.83 o 
  -6  10   4        5.87        0.60      2.71 o 
  -5  10   4       11.40       17.00      3.63 o 
  -4  10   4        0.87       -2.70      2.70 o 
  -3  10   4        4.94        3.99      2.91 o 
  -2  10   4        1.95        4.25      2.77 o 
  -1  10   4        4.13        6.73      3.03 o 
   0  10   4       10.57       11.39      2.70 o 
   1  10   4        0.42        3.12      2.83 o 
   2  10   4       27.23       36.45      4.14 o 
   3  10   4       23.05       34.20      3.87 o 
   4  10   4        3.70        7.12      5.45 o 
   5  10   4        0.03       -0.77      2.10 o 
   6  10   4        0.46       -0.15      2.43 o 
   7  10   4        3.09        5.25      2.81 o 
   8  10   4       11.59       16.63      3.80 o 
 -23   1   5        0.56       -1.70      4.64 o 
 -22   1   5        0.10       -0.17      4.29 o 
 -21   1   5        0.49       -3.48      3.48 o 
 -20   1   5        7.73        4.78      3.82 o 
 -19   1   5        8.81       10.22      3.39 o 
 -18   1   5        2.08        3.64      2.60 o 
 -17   1   5        0.01        0.46      2.24 o 
 -16   1   5       12.36       11.20      3.20 o 
 -15   1   5       50.82       46.22      3.50 o 
 -14   1   5        2.42       -0.58      1.53 o 
 -13   1   5       71.73       72.67      3.18 o 
 -12   1   5      273.64      268.97      4.12 o 
 -11   1   5       23.23       28.15      1.53 o 
 -10   1   5        0.07       -0.79      0.81 o 
  -9   1   5        1.46        1.35      0.74 o 
  -8   1   5       30.68       26.93      1.00 o 
  -7   1   5       29.52       29.22      0.96 o 
  -6   1   5       68.75      100.64      1.62 o 
  -5   1   5      742.24      835.44      5.46 o 
  -4   1   5      206.70      222.02      2.33 o 
  -3   1   5        1.09        1.11      0.48 o 
  -2   1   5        8.56        9.48      0.59 o 
  -1   1   5      125.81      133.45      1.58 o 
   0   1   5      803.97      783.64      5.15 o 
   1   1   5      135.86      152.30      1.63 o 
   2   1   5      747.49      684.29      4.93 o 
   3   1   5       87.23       98.39      1.60 o 
   4   1   5      247.37      216.91      2.40 o 
   5   1   5      158.03      164.79      1.75 o 
   6   1   5       95.77       89.28      1.55 o 
   7   1   5      114.82      103.78      1.79 o 
   8   1   5        2.66        2.28      0.79 o 
   9   1   5       77.08       65.86      1.92 o 
  10   1   5       13.34       11.47      1.27 o 
  11   1   5       27.15       29.37      2.34 o 
  12   1   5        3.41        4.89      1.35 o 
  13   1   5      139.16      144.94      4.84 o 
  14   1   5       49.19       44.30      3.37 o 
  15   1   5       18.64       18.05      2.83 o 
  16   1   5       17.71       18.34      2.86 o 
  17   1   5        7.54        6.73      2.74 o 
  18   1   5        3.93        0.10      2.67 o 
  19   1   5        0.79       -1.27      2.66 o 
  20   1   5        0.02       -1.62      2.85 o 
  21   1   5        0.64        4.26      3.72 o 
  22   1   5        7.91       10.94      4.69 o 
  23   1   5        0.02        4.07      4.12 o 
 -23   2   5        0.62        4.70      4.89 o 
 -22   2   5        7.12        7.92      4.07 o 
 -21   2   5        0.88        1.15      3.50 o 
 -20   2   5        5.83        5.76      3.60 o 
 -19   2   5       28.48       25.37      3.93 o 
 -18   2   5       27.11       19.45      3.07 o 
 -17   2   5       10.80        9.46      2.51 o 
 -16   2   5        8.85        9.57      2.11 o 
 -15   2   5       35.77       40.55      2.78 o 
 -14   2   5       47.19       53.51      2.53 o 
 -13   2   5      739.92      730.11      8.46 o 
 -12   2   5       17.04       19.37      2.29 o 
 -11   2   5      206.13      197.07      3.30 o 
 -10   2   5        1.77        0.17      0.89 o 
  -9   2   5      230.68      228.08      3.00 o 
  -8   2   5       17.06       18.54      0.93 o 
  -7   2   5       11.93        9.16      0.72 o 
  -6   2   5      371.83      319.89      3.61 o 
  -5   2   5      374.32      479.27      3.88 o 
  -4   2   5       48.57       26.86      0.87 o 
  -3   2   5     1287.32     1227.20      9.03 o 
  -2   2   5       78.75       54.85      1.37 o 
  -1   2   5     1079.60     1096.13      8.42 o 
   0   2   5       35.65       37.59      1.14 o 
   1   2   5      521.32      540.30      4.57 o 
   2   2   5      243.77      267.34      3.02 o 
   3   2   5      336.10      313.87      2.78 o 
   4   2   5       95.24       81.31      1.79 o 
   5   2   5      187.03      185.97      2.29 o 
   6   2   5      173.58      199.56      2.57 o 
   7   2   5        4.58        4.45      0.75 o 
   8   2   5       10.14       10.67      0.90 o 
   9   2   5       42.28       37.61      1.68 o 
  10   2   5       70.41       74.58      2.79 o 
  11   2   5        0.31        0.90      0.99 o 
  12   2   5       29.59       30.90      2.02 o 
  13   2   5       42.56       45.80      2.41 o 
  14   2   5      153.39      162.56      5.54 o 
  15   2   5        5.99        7.36      2.77 o 
  16   2   5        6.55        6.07      2.21 o 
  17   2   5        1.51        1.97      1.99 o 
  18   2   5        1.93       -1.38      2.16 o 
  19   2   5        4.55        7.90      2.95 o 
  20   2   5        0.53        0.12      2.77 o 
  21   2   5        0.18        4.41      3.94 o 
  22   2   5        0.01       -0.10      4.66 o 
 -22   3   5        1.09        5.04      4.86 o 
 -21   3   5        5.75        2.56      3.38 o 
 -20   3   5        0.03       -2.43      2.43 o 
 -19   3   5        3.35        2.84      2.50 o 
 -18   3   5       12.22       11.68      2.67 o 
 -17   3   5       13.75        8.92      2.41 o 
 -16   3   5        0.00       -1.48      1.48 o 
 -15   3   5       80.17       97.19      3.13 o 
 -14   3   5       32.16       28.35      1.93 o 
 -13   3   5      100.24      101.53      2.91 o 
 -12   3   5        0.87        0.34      1.10 o 
 -11   3   5      527.94      521.04      5.70 o 
 -10   3   5      491.24      503.87      5.66 o 
  -9   3   5       76.96       70.35      2.20 o 
  -8   3   5       90.15       92.67      2.42 o 
  -7   3   5      132.64      118.73      1.98 o 
  -6   3   5       24.96       32.75      1.22 o 
  -5   3   5       12.11       10.08      1.04 o 
  -4   3   5     1046.72     1055.74      7.56 o 
  -3   3   5      700.28      752.31      5.66 o 
  -2   3   5        0.28        1.07      0.56 o 
  -1   3   5     1013.31     1047.61      8.08 o 
   0   3   5      596.35      625.30      5.38 o 
   1   3   5        6.10        2.51      0.63 o 
   2   3   5       81.98       72.59      1.50 o 
   3   3   5       19.43       18.53      1.01 o 
   4   3   5        2.22        4.57      0.80 o 
   5   3   5       55.02       42.62      1.35 o 
   6   3   5       30.53       40.35      1.23 o 
   7   3   5        0.06       -0.74      0.74 o 
   8   3   5       37.99       41.88      1.97 o 
   9   3   5      104.51      100.39      1.94 o 
  10   3   5       61.17       58.86      1.84 o 
  11   3   5       36.07       38.44      1.73 o 
  12   3   5       45.59       44.31      2.17 o 
  13   3   5       37.87       33.42      2.11 o 
  14   3   5       26.25       31.79      2.05 o 
  15   3   5        4.94        3.99      1.66 o 
  16   3   5       19.40       22.59      3.08 o 
  17   3   5        0.04       -0.36      2.08 o 
  18   3   5       12.72       13.21      2.90 o 
  19   3   5       14.85       10.67      2.98 o 
  20   3   5        7.45        7.62      3.92 o 
  21   3   5        1.33        4.06      3.22 o 
  22   3   5        4.27       12.82      4.86 o 
 -22   4   5       13.82       15.66      6.10 o 
 -21   4   5        0.58        5.63      3.76 o 
 -20   4   5       12.89       13.02      3.23 o 
 -19   4   5        7.49        8.35      2.33 o 
 -18   4   5        2.61       -0.00      1.83 o 
 -17   4   5        1.17       -0.71      1.63 o 
 -16   4   5        1.18        0.26      1.42 o 
 -15   4   5        0.42        0.15      1.24 o 
 -14   4   5       35.77       35.56      2.34 o 
 -13   4   5      261.32      268.55      5.35 o 
 -12   4   5        1.26        0.19      1.30 o 
 -11   4   5        1.45       -1.17      1.17 o 
 -10   4   5       98.33      105.53      2.64 o 
  -9   4   5       80.76       89.71      2.71 o 
  -8   4   5      239.18      248.20      5.08 o 
  -7   4   5      454.37      426.24      5.79 o 
  -6   4   5       17.79       16.81      1.35 o 
  -5   4   5      157.34      163.77      2.91 o 
  -4   4   5       61.46       54.48      1.83 o 
  -3   4   5      245.13      227.20      4.35 o 
  -2   4   5        9.37        9.83      1.38 o 
  -1   4   5      319.71      374.84      5.45 o 
   0   4   5      495.81      509.71      6.33 o 
   1   4   5       22.89       23.18      1.20 o 
   2   4   5     1695.79     1674.77     14.21 o 
   3   4   5      328.73      354.26      4.83 o 
   4   4   5      126.60      131.50      2.55 o 
   5   4   5       10.82       13.46      1.30 o 
   6   4   5       31.29       36.25      1.59 o 
   7   4   5       53.35       56.55      2.66 o 
   8   4   5       80.61       83.82      2.44 o 
   9   4   5       16.70       15.46      1.45 o 
  10   4   5       74.80       71.06      2.34 o 
  11   4   5       45.29       40.18      2.33 o 
  12   4   5        9.54       11.01      1.09 o 
  13   4   5       53.26       58.40      2.55 o 
  14   4   5      154.24      155.67      3.73 o 
  15   4   5        1.86        0.84      1.40 o 
  16   4   5        1.68        0.73      1.70 o 
  17   4   5       21.66       19.21      2.63 o 
  18   4   5       29.41       33.06      3.96 o 
  19   4   5        1.30        2.40      2.59 o 
  20   4   5        2.40        4.00      3.70 o 
  21   4   5        1.33       -1.47      3.90 o 
 -20   5   5        3.76        9.61      4.00 o 
 -19   5   5        0.72       -1.77      2.93 o 
 -18   5   5        4.93        5.28      3.18 o 
 -17   5   5       13.43       11.19      3.15 o 
 -16   5   5        4.38        3.07      2.25 o 
 -15   5   5       22.14       18.87      2.70 o 
 -14   5   5        4.85        7.76      2.11 o 
 -13   5   5       40.83       39.84      2.62 o 
 -12   5   5        8.06        6.49      2.16 o 
 -11   5   5       56.16       55.91      2.93 o 
 -10   5   5      192.77      205.04      4.31 o 
  -9   5   5       95.00       99.91      3.78 o 
  -8   5   5       65.23       64.94      3.18 o 
  -7   5   5      301.81      289.21      5.90 o 
  -6   5   5       48.25       40.69      2.48 o 
  -5   5   5        2.75       -0.75      1.12 o 
  -4   5   5        4.32        5.66      1.56 o 
  -3   5   5       95.06      112.10      3.22 o 
  -2   5   5        2.14        2.09      1.63 o 
  -1   5   5       43.77       46.39      2.31 o 
   0   5   5        3.40        2.65      1.32 o 
   1   5   5      277.77      252.80      4.74 o 
   2   5   5       64.46       67.67      2.12 o 
   3   5   5       17.06       19.34      1.64 o 
   4   5   5        2.87        0.19      1.26 o 
   5   5   5       73.75       74.32      2.83 o 
   6   5   5       35.51       35.02      1.83 o 
   7   5   5       29.71       37.18      2.35 o 
   8   5   5       76.45       70.84      2.65 o 
   9   5   5        0.77        0.29      1.37 o 
  10   5   5      111.66      109.34      4.23 o 
  11   5   5        0.00       -1.04      1.09 o 
  12   5   5        1.93       -0.76      1.31 o 
  13   5   5        5.98        9.14      2.10 o 
  14   5   5        3.56        2.36      1.87 o 
  15   5   5        0.14        0.80      2.00 o 
  16   5   5        0.87        2.35      1.76 o 
  17   5   5        2.46        5.06      1.55 o 
  18   5   5        0.02        2.16      1.61 o 
  19   5   5        3.44        7.01      2.50 o 
  20   5   5        2.13        8.36      4.17 o 
 -19   6   5        0.63       -2.72      2.72 o 
 -18   6   5        0.00        0.64      2.33 o 
 -17   6   5        7.66        3.22      2.20 o 
 -16   6   5        9.39       19.55      5.12 o 
 -15   6   5        1.46        2.23      2.65 o 
 -14   6   5        2.21        4.03      2.69 o 
 -13   6   5        2.63        3.92      3.98 o 
 -12   6   5       34.02       35.92      3.17 o 
 -11   6   5        3.77       -0.41      1.63 o 
 -10   6   5        0.77        1.58      1.76 o 
  -9   6   5       62.12       57.17      3.37 o 
  -8   6   5      124.25      104.10      3.92 o 
  -7   6   5       18.08       13.47      1.51 o 
  -6   6   5        0.75        0.14      1.37 o 
  -5   6   5        0.17       -1.47      1.47 o 
  -4   6   5        2.20        1.15      1.55 o 
  -3   6   5       78.29       88.06      3.75 o 
  -2   6   5      104.12      109.93      4.53 o 
  -1   6   5        3.75        3.39      2.35 o 
   0   6   5      148.01      146.98      5.13 o 
   1   6   5       73.06       79.75      3.33 o 
   2   6   5       78.61       83.88      3.80 o 
   3   6   5       54.10       57.60      2.71 o 
   4   6   5      306.97      293.38      6.74 o 
   5   6   5       44.13       40.70      3.08 o 
   6   6   5      125.90      123.03      3.13 o 
   7   6   5      146.64      136.98      3.20 o 
   8   6   5        0.01       -0.03      1.27 o 
   9   6   5       55.00       57.42      2.65 o 
  10   6   5        6.33        7.52      1.83 o 
  11   6   5        5.32        2.27      1.76 o 
  12   6   5        0.40       -0.39      1.62 o 
  13   6   5        5.27        3.49      2.75 o 
  14   6   5        4.12        3.04      1.80 o 
  15   6   5        0.00       -1.42      1.87 o 
  16   6   5        9.13       10.21      2.49 o 
  17   6   5        0.54        0.71      2.46 o 
  18   6   5        8.82       17.34      3.64 o 
  19   6   5        0.06       -2.76      5.86 o 
 -17   7   5        1.64        3.38      3.67 o 
 -16   7   5        0.58        1.18      2.85 o 
 -15   7   5        0.00       -1.13      2.63 o 
 -14   7   5        0.04       -1.02      2.26 o 
 -13   7   5        1.74        0.45      2.12 o 
 -12   7   5        2.09        3.55      2.14 o 
 -11   7   5        1.55       -0.01      1.80 o 
 -10   7   5        0.49        0.45      2.11 o 
  -9   7   5       24.34       27.71      1.98 o 
  -8   7   5       46.96       46.93      2.95 o 
  -7   7   5        0.84        3.59      1.88 o 
  -6   7   5       77.28       75.15      3.80 o 
  -5   7   5       32.15       31.20      4.25 o 
  -4   7   5       32.07       35.73      2.72 o 
  -3   7   5       33.71       32.64      4.43 o 
  -2   7   5       13.15        9.38      2.73 o 
  -1   7   5      259.06      252.17      5.51 o 
   0   7   5       79.14       63.18      3.84 o 
   1   7   5      100.83       93.89      3.49 o 
   2   7   5      343.40      340.18      7.58 o 
   3   7   5       65.05       76.48      3.28 o 
   4   7   5       27.28       28.50      2.50 o 
   5   7   5      140.93      151.56      4.56 o 
   6   7   5       93.35       99.61      3.86 o 
   7   7   5       12.75       10.00      1.58 o 
   8   7   5        0.28        1.01      1.27 o 
   9   7   5        0.73       -0.44      1.38 o 
  10   7   5        0.05       -1.50      1.50 o 
  11   7   5       23.31       24.33      2.52 o 
  12   7   5        7.70        6.42      2.22 o 
  13   7   5       13.38       14.28      3.23 o 
  14   7   5       58.22       54.84      4.39 o 
  15   7   5       13.76       16.81      3.46 o 
  16   7   5        2.69        5.81      3.07 o 
  17   7   5       23.98       29.64      7.86 o 
 -15   8   5        1.28        1.32      3.52 o 
 -14   8   5        0.21        3.40      3.70 o 
 -13   8   5        0.15        0.78      2.65 o 
 -12   8   5        0.12        0.27      1.97 o 
 -11   8   5        0.31        0.02      1.66 o 
 -10   8   5        1.15        3.75      1.79 o 
  -9   8   5        7.27        8.11      2.53 o 
  -8   8   5        0.02        4.71      2.28 o 
  -7   8   5        6.53        1.92      2.04 o 
  -6   8   5        4.63        3.34      2.01 o 
  -5   8   5        3.64        2.28      2.06 o 
  -4   8   5       10.19        7.81      2.12 o 
  -3   8   5        1.32        1.69      1.76 o 
  -2   8   5        0.28       -1.06      1.59 o 
  -1   8   5       18.92       32.07      2.57 o 
   0   8   5        2.58        5.26      1.81 o 
   1   8   5       20.21       14.56      2.17 o 
   2   8   5       54.15       54.49      3.59 o 
   3   8   5        0.00       -1.35      1.74 o 
   4   8   5       36.17       29.89      3.28 o 
   5   8   5        9.08        8.55      2.22 o 
   6   8   5       11.49       11.59      1.86 o 
   7   8   5       19.50       18.72      2.27 o 
   8   8   5        0.02        0.22      1.88 o 
   9   8   5        7.96        7.73      1.67 o 
  10   8   5        2.37       -0.25      1.60 o 
  11   8   5        4.11        2.67      1.82 o 
  12   8   5       11.74       13.18      2.57 o 
  13   8   5        5.26        8.91      2.54 o 
  14   8   5        1.26        3.92      3.07 o 
 -12   9   5        9.56       12.25      4.30 o 
 -11   9   5        2.39        2.76      3.20 o 
 -10   9   5       10.51       13.97      3.15 o 
  -9   9   5        7.59        6.71      2.75 o 
  -8   9   5        0.48       -0.02      2.21 o 
  -7   9   5        9.00        9.94      2.52 o 
  -6   9   5        0.43        0.66      2.12 o 
  -5   9   5        5.18        6.26      2.43 o 
  -4   9   5        1.42        3.36      2.22 o 
  -3   9   5        0.75        3.06      2.89 o 
  -2   9   5        0.07        0.91      2.94 o 
  -1   9   5        0.19        2.68      3.29 o 
   0   9   5        1.56        9.61      5.59 o 
   1   9   5        0.50        1.12      2.80 o 
   2   9   5        2.27        1.94      2.37 o 
   3   9   5        3.96        5.63      2.38 o 
   4   9   5        0.10        0.66      2.20 o 
   5   9   5        5.91        5.10      2.88 o 
   6   9   5       14.57       18.04      2.55 o 
   7   9   5        4.42        1.74      2.27 o 
   8   9   5        0.14        3.69      2.33 o 
   9   9   5        2.81        7.86      2.52 o 
  10   9   5        0.08        0.99      2.58 o 
  11   9   5        2.05        4.04      3.37 o 
  -6  10   5        5.76        6.72      4.44 o 
  -5  10   5       11.72        8.27      4.55 o 
  -4  10   5        0.37       -3.57      3.69 o 
  -3  10   5       10.04       20.78      5.11 o 
  -2  10   5       18.43       14.01      4.81 o 
  -1  10   5        4.52        9.22      4.28 o 
   0  10   5        2.88        5.21      4.23 o 
   1  10   5        0.09        1.56      3.86 o 
   2  10   5        1.83        0.77      4.00 o 
   3  10   5        1.39        3.09      4.45 o 
   4  10   5        0.58       -3.63      3.63 o 
   5  10   5        0.45        3.03      2.51 o 
   6  10   5        0.02        0.66      2.54 o 
 -23   0   6        8.03       -2.21      6.18 o 
 -22   0   6        0.89        1.05      5.53 o 
 -21   0   6        1.54       -2.66      5.09 o 
 -20   0   6        2.40       -4.73      4.73 o 
 -19   0   6        2.73        9.72      5.41 o 
 -18   0   6        0.93       -4.13      4.13 o 
 -17   0   6        2.87        3.31      3.52 o 
 -16   0   6        1.62        8.99      3.26 o 
 -15   0   6       66.76       59.78      5.16 o 
 -14   0   6        7.28        1.19      2.58 o 
 -13   0   6      100.15      130.08      6.21 o 
 -12   0   6       89.24       99.48      4.77 o 
 -11   0   6      440.19      404.90      7.22 o 
 -10   0   6        1.16        1.04      1.23 o 
  -9   0   6      447.50      438.82      5.87 o 
  -8   0   6      269.55      264.48      4.43 o 
  -7   0   6        3.63        1.62      0.90 o 
  -6   0   6       55.67       92.55      2.14 o 
  -5   0   6       42.03       66.23      2.07 o 
  -4   0   6      386.47      405.27      4.68 o 
  -3   0   6      649.33      705.12      7.26 o 
  -2   0   6      694.01      680.76      6.99 o 
  -1   0   6       18.73       20.68      1.34 o 
   0   0   6      599.68      571.30      6.87 o 
   1   0   6      387.89      412.81      5.48 o 
   2   0   6       35.43       26.28      1.47 o 
   3   0   6      968.74      885.90      9.30 o 
   4   0   6     1795.14     1725.81     16.20 o 
   5   0   6       22.68       28.58      1.64 o 
   6   0   6      133.93      134.36      3.06 o 
   7   0   6      438.00      452.84      6.54 o 
   8   0   6     1293.92     1315.02     15.56 o 
   9   0   6      816.80      840.50     12.21 o 
  10   0   6        8.11        8.29      2.03 o 
  11   0   6      285.23      271.98     10.27 o 
  12   0   6     2039.77     1993.15     34.99 o 
  13   0   6      635.90      662.20     16.01 o 
  14   0   6      122.95      140.22      7.30 o 
  15   0   6      305.06      279.59     10.43 o 
  16   0   6       11.71        4.76      3.79 o 
  17   0   6        0.69        2.22      3.79 o 
  18   0   6        1.57        2.46      3.99 o 
  19   0   6        7.38        1.08      8.22 o 
  20   0   6        6.05        7.75      8.01 o 
  21   0   6        8.59        7.91     10.00 o 
  22   0   6       11.98       10.91      5.91 o 
 -23   1   6        7.06       10.24     10.06 o 
 -22   1   6        2.43       -0.78      4.00 o 
 -21   1   6       10.74        8.44      4.45 o 
 -20   1   6        0.16       -2.00      2.85 o 
 -19   1   6        1.22       -1.50      2.88 o 
 -18   1   6       32.83       28.32      4.04 o 
 -17   1   6        1.59        1.92      2.47 o 
 -16   1   6      130.68      125.98      5.18 o 
 -15   1   6       14.58        9.36      2.31 o 
 -14   1   6       12.44       18.05      2.23 o 
 -13   1   6      417.53      436.28      6.41 o 
 -12   1   6        8.44        4.22      1.64 o 
 -11   1   6       83.26       75.34      2.43 o 
 -10   1   6        8.21        8.17      1.08 o 
  -9   1   6      105.28      103.97      2.03 o 
  -8   1   6       70.50       75.62      1.70 o 
  -7   1   6       73.82      106.21      1.92 o 
  -6   1   6        2.84        0.77      0.60 o 
  -5   1   6      371.89      344.89      3.22 o 
  -4   1   6      303.73      367.51      3.41 o 
  -3   1   6      139.36      139.71      1.87 o 
  -2   1   6      715.42      770.41      5.59 o 
  -1   1   6      224.13      242.68      2.40 o 
   0   1   6       48.37       42.62      1.01 o 
   1   1   6      177.43      151.61      1.97 o 
   2   1   6       74.22       57.96      1.29 o 
   3   1   6     1053.55     1046.76      8.25 o 
   4   1   6        4.22        3.45      0.63 o 
   5   1   6       95.51      101.40      1.86 o 
   6   1   6      224.91      204.79      2.88 o 
   7   1   6      136.11      142.09      2.40 o 
   8   1   6      175.34      176.93      2.76 o 
   9   1   6      144.87      147.95      2.76 o 
  10   1   6      314.92      314.55      5.07 o 
  11   1   6      425.07      407.38      6.33 o 
  12   1   6      610.87      587.62      9.88 o 
  13   1   6        0.02       -0.24      1.83 o 
  14   1   6        0.04        0.68      1.88 o 
  15   1   6        0.51        0.98      2.02 o 
  16   1   6        4.15        3.92      2.38 o 
  17   1   6        4.14        4.75      2.57 o 
  18   1   6        2.34        1.58      2.38 o 
  19   1   6        1.07        2.58      3.78 o 
  20   1   6        0.68        0.78      3.50 o 
  21   1   6        0.20        4.50      4.19 o 
  22   1   6        9.65        9.15      4.41 o 
 -22   2   6        8.84       19.16     10.60 o 
 -21   2   6        1.58       -2.48      3.22 o 
 -20   2   6        4.92        1.36      3.24 o 
 -19   2   6        0.60       -2.65      2.65 o 
 -18   2   6        3.22        6.38      3.39 o 
 -17   2   6        2.90        4.97      2.53 o 
 -16   2   6        3.70        3.28      2.34 o 
 -15   2   6       23.31       24.81      2.47 o 
 -14   2   6       12.09       11.36      1.66 o 
 -13   2   6      212.66      214.77      4.97 o 
 -12   2   6      239.23      235.92      5.30 o 
 -11   2   6       29.82       27.30      1.64 o 
 -10   2   6      116.38      121.77      2.52 o 
  -9   2   6      322.92      345.98      4.16 o 
  -8   2   6       83.37       90.91      1.86 o 
  -7   2   6       10.49        6.94      0.91 o 
  -6   2   6       11.79       16.70      1.24 o 
  -5   2   6       38.20       33.89      1.10 o 
  -4   2   6       38.04       35.58      1.05 o 
  -3   2   6       30.58       27.84      1.25 o 
  -2   2   6       25.52       33.29      1.29 o 
  -1   2   6        3.65        2.40      0.67 o 
   0   2   6      193.21      196.14      2.42 o 
   1   2   6      309.29      281.32      2.81 o 
   2   2   6      621.77      570.12      4.62 o 
   3   2   6      133.83      138.42      1.94 o 
   4   2   6      553.11      541.81      4.58 o 
   5   2   6      123.24      142.19      2.27 o 
   6   2   6      120.80      119.09      2.90 o 
   7   2   6       17.42       22.35      0.94 o 
   8   2   6       48.70       58.19      1.56 o 
   9   2   6        2.91        2.69      0.88 o 
  10   2   6        7.37        7.74      1.18 o 
  11   2   6       11.69       13.31      1.99 o 
  12   2   6       28.09       27.64      2.07 o 
  13   2   6        1.18        2.47      1.41 o 
  14   2   6       16.32       17.23      2.14 o 
  15   2   6        8.78        9.68      2.44 o 
  16   2   6        2.55       -1.74      3.01 o 
  17   2   6        4.01        5.55      2.46 o 
  18   2   6        0.31        1.58      2.42 o 
  19   2   6        5.12        6.13      3.03 o 
  20   2   6        5.15        4.38      2.97 o 
  21   2   6        0.64       -0.31      3.00 o 
  22   2   6        0.15       -2.09      3.68 o 
 -22   3   6        0.30        1.07      4.20 o 
 -21   3   6        0.27        4.55      4.56 o 
 -20   3   6        3.82        2.89      3.27 o 
 -19   3   6        6.87        7.89      3.11 o 
 -18   3   6        0.97       -1.27      2.52 o 
 -17   3   6       14.33        7.38      2.47 o 
 -16   3   6       13.79       13.07      1.93 o 
 -15   3   6        4.26        1.14      1.61 o 
 -14   3   6       24.40       23.80      2.49 o 
 -13   3   6      201.74      204.16      4.02 o 
 -12   3   6      123.97      127.78      2.69 o 
 -11   3   6      466.68      456.49      6.13 o 
 -10   3   6      263.13      275.31      5.30 o 
  -9   3   6        1.39       -0.24      0.95 o 
  -8   3   6        3.62        5.61      1.18 o 
  -7   3   6       46.25       63.63      2.21 o 
  -6   3   6       46.52       41.02      1.80 o 
  -5   3   6      255.82      268.28      3.81 o 
  -4   3   6      155.36      156.07      3.26 o 
  -3   3   6       25.51       21.20      1.20 o 
  -2   3   6        2.53       -0.34      1.02 o 
  -1   3   6       10.16        9.28      0.91 o 
   0   3   6      204.24      202.38      2.87 o 
   1   3   6      205.57      222.60      3.05 o 
   2   3   6       12.45       12.77      0.97 o 
   3   3   6      130.37      170.75      2.86 o 
   4   3   6       64.30       55.30      1.64 o 
   5   3   6        3.00        4.76      0.98 o 
   6   3   6       83.67       77.30      1.86 o 
   7   3   6       11.82        9.33      1.01 o 
   8   3   6       67.74       72.73      2.51 o 
   9   3   6        0.42       -0.62      1.05 o 
  10   3   6       67.36       61.74      1.68 o 
  11   3   6        0.00       -0.86      0.86 o 
  12   3   6       33.47       35.96      1.98 o 
  13   3   6       14.89       12.46      1.60 o 
  14   3   6        3.28        4.17      1.52 o 
  15   3   6       24.83       24.08      2.59 o 
  16   3   6        4.09        4.59      2.84 o 
  17   3   6       34.13       34.47      3.61 o 
  18   3   6        2.63        2.18      2.42 o 
  19   3   6        7.05        5.44      4.16 o 
  20   3   6        2.18        8.88      3.21 o 
  21   3   6        0.42        2.44      4.79 o 
 -21   4   6        0.20        2.82      4.91 o 
 -20   4   6        1.36        3.53      3.45 o 
 -19   4   6        7.84        7.75      2.48 o 
 -18   4   6        6.88        5.42      1.70 o 
 -17   4   6        0.18        2.93      1.50 o 
 -16   4   6        7.59       13.34      2.73 o 
 -15   4   6        0.98       -0.24      1.90 o 
 -14   4   6        0.93       -1.19      1.67 o 
 -13   4   6       41.41       48.40      4.11 o 
 -12   4   6        5.74        5.21      1.43 o 
 -11   4   6       24.84       27.17      1.69 o 
 -10   4   6       59.47       55.50      2.54 o 
  -9   4   6        6.26        5.69      1.71 o 
  -8   4   6      464.97      440.17      6.04 o 
  -7   4   6      212.10      224.55      3.73 o 
  -6   4   6      191.07      182.34      3.50 o 
  -5   4   6      324.43      322.99      5.30 o 
  -4   4   6       53.04       51.56      3.65 o 
  -3   4   6      180.39      175.47      3.56 o 
  -2   4   6       15.21       11.89      1.31 o 
  -1   4   6      153.94      142.41      3.51 o 
   0   4   6        3.36        3.08      1.04 o 
   1   4   6      282.50      263.09      4.17 o 
   2   4   6       43.50       29.72      1.73 o 
   3   4   6        5.00        5.66      1.40 o 
   4   4   6      125.81      125.84      3.73 o 
   5   4   6       43.25       44.34      1.86 o 
   6   4   6      111.38      118.11      2.74 o 
   7   4   6      151.28      140.58      3.22 o 
   8   4   6        0.34        2.14      1.37 o 
   9   4   6       56.44       53.18      2.68 o 
  10   4   6       11.12        9.16      1.47 o 
  11   4   6       23.14       24.09      1.76 o 
  12   4   6        0.49        0.20      1.54 o 
  13   4   6       47.54       53.34      4.09 o 
  14   4   6        0.89       -0.37      1.28 o 
  15   4   6        2.22        1.96      1.31 o 
  16   4   6        0.01       -0.76      1.47 o 
  17   4   6        4.53        5.24      2.41 o 
  18   4   6        8.50       10.31      3.40 o 
  19   4   6        0.00        1.32      3.45 o 
  20   4   6        0.18       -0.06      3.76 o 
 -20   5   6        2.17        1.50      4.26 o 
 -19   5   6        6.51        5.57      3.30 o 
 -18   5   6        1.27        1.88      3.03 o 
 -17   5   6        3.41        4.23      2.51 o 
 -16   5   6        0.02       -1.01      1.98 o 
 -15   5   6        2.66        1.90      1.90 o 
 -14   5   6        0.06        2.18      2.55 o 
 -13   5   6        2.98        3.38      2.31 o 
 -12   5   6        0.01        0.05      1.76 o 
 -11   5   6       28.67       28.67      3.21 o 
 -10   5   6       89.57       83.16      2.71 o 
  -9   5   6      224.15      230.40      4.43 o 
  -8   5   6       23.44       23.59      1.82 o 
  -7   5   6       82.01       80.33      2.81 o 
  -6   5   6      195.58      187.21      5.17 o 
  -5   5   6        0.87        2.72      2.12 o 
  -4   5   6       39.16       40.58      3.56 o 
  -3   5   6       17.00       20.16      2.01 o 
  -2   5   6        0.76       -1.24      1.73 o 
  -1   5   6        0.55       -0.07      1.76 o 
   0   5   6        0.34       -1.54      1.54 o 
   1   5   6       11.17       13.09      1.40 o 
   2   5   6        4.54        4.33      1.31 o 
   3   5   6        3.63        5.36      1.49 o 
   4   5   6        2.94       -1.32      1.32 o 
   5   5   6        2.96        2.17      1.16 o 
   6   5   6       19.19       19.55      1.48 o 
   7   5   6        7.22        7.93      1.25 o 
   8   5   6       17.78       16.32      1.97 o 
   9   5   6       25.66       27.25      2.27 o 
  10   5   6       29.16       35.42      2.95 o 
  11   5   6       36.92       38.73      2.42 o 
  12   5   6        1.32        3.71      1.67 o 
  13   5   6       12.36        7.58      1.93 o 
  14   5   6        9.61        4.09      1.99 o 
  15   5   6        1.58        0.97      1.99 o 
  16   5   6        0.36       -1.05      2.15 o 
  17   5   6        0.01       -2.63      2.74 o 
  18   5   6        0.29       -0.82      4.51 o 
  19   5   6        4.59        8.73      3.80 o 
 -18   6   6        1.25        0.23      4.13 o 
 -17   6   6        0.28        0.84      3.21 o 
 -16   6   6        0.20        1.02      3.16 o 
 -15   6   6        9.00       10.56      3.18 o 
 -14   6   6       15.95       19.90      4.23 o 
 -13   6   6        1.60        0.61      2.19 o 
 -12   6   6       16.52       17.40      2.67 o 
 -11   6   6        2.09        1.99      1.58 o 
 -10   6   6        2.05        2.90      2.18 o 
  -9   6   6        5.61        3.78      1.46 o 
  -8   6   6       62.80       48.90      3.28 o 
  -7   6   6       51.40       45.46      3.70 o 
  -6   6   6        2.08        0.19      2.19 o 
  -5   6   6        3.06        3.36      1.94 o 
  -4   6   6        0.96        0.18      2.25 o 
  -3   6   6        0.04        0.96      2.45 o 
  -2   6   6       65.02       63.05      4.87 o 
  -1   6   6        2.46        2.70      2.74 o 
   0   6   6       17.26       23.60      2.77 o 
   1   6   6       51.33       51.42      3.61 o 
   2   6   6        2.46        1.64      1.45 o 
   3   6   6        6.15        8.82      1.83 o 
   4   6   6      132.69      123.64      5.69 o 
   5   6   6       81.46       85.23      4.30 o 
   6   6   6       11.65        8.64      2.67 o 
   7   6   6      130.17      141.01      3.35 o 
   8   6   6       83.59       90.69      3.18 o 
   9   6   6       13.62       13.67      1.89 o 
  10   6   6        4.77        3.06      1.76 o 
  11   6   6       16.80       17.70      1.92 o 
  12   6   6       36.94       42.72      2.74 o 
  13   6   6       18.28       22.67      3.22 o 
  14   6   6        2.96        4.12      2.59 o 
  15   6   6        3.73        6.15      2.82 o 
  16   6   6       12.82       15.80      3.43 o 
  17   6   6        4.67        2.76      2.50 o 
  18   6   6        0.57        0.19      3.27 o 
 -16   7   6        7.94       12.81      4.41 o 
 -15   7   6       11.19       10.58      3.64 o 
 -14   7   6        0.92        4.50      2.42 o 
 -13   7   6        4.92        6.88      2.66 o 
 -12   7   6        4.04        7.82      2.21 o 
 -11   7   6        4.57        2.96      2.36 o 
 -10   7   6        6.64        8.69      2.46 o 
  -9   7   6       10.24        3.83      2.79 o 
  -8   7   6        8.62        9.64      2.78 o 
  -7   7   6        0.59       -2.02      2.02 o 
  -6   7   6       36.07       26.84      3.09 o 
  -5   7   6       37.51       37.89      3.12 o 
  -4   7   6        4.21        6.81      1.93 o 
  -3   7   6       11.91       14.50      2.90 o 
  -2   7   6        0.98        0.23      2.95 o 
  -1   7   6       29.25       29.10      3.26 o 
   0   7   6       80.63       80.73      4.53 o 
   1   7   6        0.19        0.11      2.05 o 
   2   7   6       24.10       21.91      3.01 o 
   3   7   6       17.96       18.33      2.39 o 
   4   7   6        1.60       -1.34      1.74 o 
   5   7   6       21.41       23.11      2.77 o 
   6   7   6       78.02       76.96      3.34 o 
   7   7   6       24.58       26.70      2.74 o 
   8   7   6       22.44       27.24      2.91 o 
   9   7   6       58.18       67.27      2.84 o 
  10   7   6       35.18       42.58      2.66 o 
  11   7   6       14.11       12.81      2.31 o 
  12   7   6        4.11        7.76      1.93 o 
  13   7   6        0.34       -1.30      2.07 o 
  14   7   6       19.24       14.41      3.22 o 
  15   7   6       18.53       20.65      4.13 o 
  16   7   6        2.93        2.91      4.41 o 
 -14   8   6        0.51       -3.79      3.79 o 
 -13   8   6       13.32       15.93      4.06 o 
 -12   8   6       23.48       29.81      7.07 o 
 -11   8   6        0.55       -1.71      2.90 o 
 -10   8   6        2.42        2.04      3.63 o 
  -9   8   6        0.05       -2.54      2.54 o 
  -8   8   6        1.25        0.71      2.36 o 
  -7   8   6       11.34        9.79      2.67 o 
  -6   8   6       23.38       31.57      3.49 o 
  -5   8   6        2.25        0.34      1.77 o 
  -4   8   6        5.77        7.28      2.80 o 
  -3   8   6        3.15        1.63      2.54 o 
  -2   8   6        1.42       -0.33      2.41 o 
  -1   8   6        1.12        2.04      2.28 o 
   0   8   6        5.53        6.94      3.11 o 
   1   8   6        3.55        1.09      2.32 o 
   2   8   6        0.00       -1.88      2.24 o 
   3   8   6        0.66        0.09      2.27 o 
   4   8   6        0.61        0.87      1.89 o 
   5   8   6        0.58       -2.19      2.19 o 
   6   8   6       10.91       12.32      2.31 o 
   7   8   6       13.73       16.77      2.53 o 
   8   8   6        3.04        2.53      2.45 o 
   9   8   6        0.08       -2.18      2.18 o 
  10   8   6        1.11        0.67      2.56 o 
  11   8   6        2.16        1.61      2.65 o 
  12   8   6        6.46        9.50      3.12 o 
  13   8   6        6.81        4.49      3.06 o 
 -10   9   6        5.24        8.30      3.56 o 
  -9   9   6        7.14       10.27      3.06 o 
  -8   9   6        0.64        2.44      2.38 o 
  -7   9   6        0.23       -1.64      2.76 o 
  -6   9   6        1.77       -1.92      2.89 o 
  -5   9   6        8.71        6.64      3.42 o 
  -4   9   6       17.33       18.98      4.73 o 
  -3   9   6        4.68        4.37      3.85 o 
  -2   9   6        0.43        1.94      3.24 o 
  -1   9   6       26.45       28.51      4.39 o 
   0   9   6       37.48       36.71      4.91 o 
   1   9   6        1.00        0.91      2.92 o 
   2   9   6        9.34       -0.46      2.78 o 
   3   9   6       12.22       12.42      6.15 o 
   4   9   6        0.06       -2.04      2.96 o 
   5   9   6        5.49        3.34      2.34 o 
   6   9   6        3.39        3.43      2.23 o 
   7   9   6        0.20       -0.23      2.24 o 
   8   9   6        0.83        0.94      2.48 o 
   9   9   6        0.14       -0.84      2.51 o 
  10   9   6        0.63        2.87      2.91 o 
  -3  10   6        0.28        1.85      4.62 o 
  -2  10   6        5.36       11.14      7.77 o 
  -1  10   6        6.80       14.77      5.78 o 
   0  10   6        1.44       -3.89      4.25 o 
   1  10   6        0.23        1.76      4.80 o 
   2  10   6        0.03       -0.23      4.69 o 
 -22   1   7        0.02       -3.89      4.38 o 
 -21   1   7        1.55       -1.06      3.24 o 
 -20   1   7        4.24        3.47      3.22 o 
 -19   1   7        8.53       10.37      3.38 o 
 -18   1   7        2.94        0.96      2.68 o 
 -17   1   7       15.98       14.53      3.34 o 
 -16   1   7       31.82       24.67      3.64 o 
 -15   1   7        1.17       -1.99      1.99 o 
 -14   1   7       20.50       19.74      2.46 o 
 -13   1   7        0.62       -0.94      1.33 o 
 -12   1   7       19.92       19.96      1.78 o 
 -11   1   7       75.40       72.30      3.06 o 
 -10   1   7       32.87       38.64      1.93 o 
  -9   1   7        8.96        9.84      1.17 o 
  -8   1   7       66.31       67.80      1.95 o 
  -7   1   7       72.71       80.53      1.81 o 
  -6   1   7      103.47      108.32      2.01 o 
  -5   1   7        6.95        8.03      0.75 o 
  -4   1   7        6.58        8.51      0.77 o 
  -3   1   7      106.33      110.69      1.84 o 
  -2   1   7        8.07       10.36      0.80 o 
  -1   1   7      429.75      435.00      3.91 o 
   0   1   7      188.96      193.45      2.33 o 
   1   1   7       18.53       19.04      0.88 o 
   2   1   7       47.50       61.42      1.86 o 
   3   1   7      486.69      488.00      4.59 o 
   4   1   7       76.20       76.43      1.71 o 
   5   1   7       10.16        6.59      0.88 o 
   6   1   7       21.03       20.18      1.25 o 
   7   1   7       23.61       19.10      1.33 o 
   8   1   7       34.32       27.67      1.64 o 
   9   1   7       10.15       10.42      1.49 o 
  10   1   7       40.82       40.04      2.37 o 
  11   1   7        9.28       10.27      1.66 o 
  12   1   7       66.06       55.28      2.99 o 
  13   1   7        3.49        4.95      2.08 o 
  14   1   7        0.24        3.09      2.06 o 
  15   1   7        0.12       -0.81      2.03 o 
  16   1   7        4.10        4.22      2.48 o 
  17   1   7       15.25       13.89      2.96 o 
  18   1   7       10.84       12.82      3.16 o 
  19   1   7        0.22        3.56      3.37 o 
  20   1   7        1.85        3.56      3.18 o 
  21   1   7        1.92        5.98      4.78 o 
 -21   2   7        6.60       -0.79      4.19 o 
 -20   2   7        6.94        2.34      3.09 o 
 -19   2   7        0.00        1.23      2.82 o 
 -18   2   7        2.28        3.92      2.67 o 
 -17   2   7        0.49       -0.02      2.41 o 
 -16   2   7        7.00        5.86      2.50 o 
 -15   2   7       55.71       54.45      3.29 o 
 -14   2   7       80.38       69.10      3.07 o 
 -13   2   7        0.05       -1.22      1.22 o 
 -12   2   7       24.61       24.21      1.87 o 
 -11   2   7       82.49       73.55      2.46 o 
 -10   2   7        1.61        3.31      1.02 o 
  -9   2   7      215.60      210.32      3.15 o 
  -8   2   7       76.06       73.73      2.30 o 
  -7   2   7        7.62        5.66      1.01 o 
  -6   2   7       51.67       56.26      2.74 o 
  -5   2   7        0.89       -0.12      0.75 o 
  -4   2   7       12.13       11.42      0.93 o 
  -3   2   7       28.82       27.71      1.21 o 
  -2   2   7       21.77       23.13      1.29 o 
  -1   2   7        7.79        5.47      0.95 o 
   0   2   7       17.15       19.60      1.16 o 
   1   2   7       58.65       61.12      1.76 o 
   2   2   7      252.08      244.28      2.94 o 
   3   2   7      108.71      114.14      2.18 o 
   4   2   7      188.53      194.57      3.07 o 
   5   2   7       45.77       45.23      1.84 o 
   6   2   7        0.53        1.88      0.87 o 
   7   2   7        2.18        1.90      0.80 o 
   8   2   7        2.09        2.08      0.84 o 
   9   2   7       41.34       43.63      1.69 o 
  10   2   7       13.05       14.39      1.56 o 
  11   2   7       28.82       29.86      2.01 o 
  12   2   7       72.41       77.65      3.05 o 
  13   2   7       64.17       66.00      3.00 o 
  14   2   7       10.11        6.83      2.00 o 
  15   2   7        9.82        7.55      3.14 o 
  16   2   7        2.17        2.06      2.32 o 
  17   2   7        1.96        3.24      2.41 o 
  18   2   7        2.67        1.09      2.39 o 
  19   2   7        0.22       -2.37      2.37 o 
  20   2   7        0.14        1.71      3.05 o 
  21   2   7        1.81       -1.62      3.57 o 
 -21   3   7        1.90        7.76      4.50 o 
 -20   3   7        0.73       -3.70      3.70 o 
 -19   3   7        0.02       -1.98      2.03 o 
 -18   3   7        0.03       -1.75      1.84 o 
 -17   3   7        2.23        0.92      1.87 o 
 -16   3   7        0.45       -0.78      1.60 o 
 -15   3   7        1.82        3.20      1.39 o 
 -14   3   7       71.04       75.38      3.00 o 
 -13   3   7        8.64        8.02      1.92 o 
 -12   3   7       20.77       18.54      2.02 o 
 -11   3   7      302.55      317.51      5.63 o 
 -10   3   7      173.70      177.22      3.68 o 
  -9   3   7       48.74       53.13      2.06 o 
  -8   3   7      209.37      195.86      3.56 o 
  -7   3   7      179.80      178.73      3.64 o 
  -6   3   7        4.20        6.82      1.33 o 
  -5   3   7       61.03       57.52      2.08 o 
  -4   3   7        0.70        1.80      0.96 o 
  -3   3   7       28.76       33.81      1.50 o 
  -2   3   7       23.45       24.77      1.64 o 
  -1   3   7       25.27       23.64      1.57 o 
   0   3   7        0.65       -0.93      0.94 o 
   1   3   7      404.70      416.86      5.50 o 
   2   3   7      107.46      104.36      2.45 o 
   3   3   7       12.83       10.79      1.04 o 
   4   3   7      425.51      425.54      5.87 o 
   5   3   7      298.79      299.28      5.10 o 
   6   3   7        1.31        1.63      1.25 o 
   7   3   7       26.21       25.70      1.66 o 
   8   3   7        0.11       -0.91      0.91 o 
   9   3   7        6.53        7.18      1.13 o 
  10   3   7        2.73        3.71      1.19 o 
  11   3   7        8.32        7.03      1.83 o 
  12   3   7       51.03       54.52      2.46 o 
  13   3   7       26.06       22.90      2.12 o 
  14   3   7        4.24        3.67      1.42 o 
  15   3   7        5.25        6.37      1.76 o 
  16   3   7       10.41        9.86      2.21 o 
  17   3   7        4.04        4.65      2.67 o 
  18   3   7        7.92        8.08      2.88 o 
  19   3   7        7.03       11.42      4.15 o 
  20   3   7        6.53        4.46      3.74 o 
 -20   4   7        9.42        6.12      4.16 o 
 -19   4   7        7.54       11.47      4.71 o 
 -18   4   7        0.38        1.95      3.44 o 
 -17   4   7        3.30        0.38      2.77 o 
 -16   4   7        2.50        4.86      2.32 o 
 -15   4   7        5.20        8.08      2.21 o 
 -14   4   7        8.95       10.00      2.26 o 
 -13   4   7       27.11       24.12      2.87 o 
 -12   4   7        4.00        2.57      1.74 o 
 -11   4   7        0.66       -0.82      1.38 o 
 -10   4   7        9.04        5.65      1.49 o 
  -9   4   7       39.88       41.71      1.82 o 
  -8   4   7      300.63      326.83      5.15 o 
  -7   4   7      107.34      106.76      2.73 o 
  -6   4   7       62.58       60.84      2.98 o 
  -5   4   7      253.85      266.66      4.71 o 
  -4   4   7      277.17      258.84      6.21 o 
  -3   4   7       18.85       10.97      2.07 o 
  -2   4   7        6.45        7.76      1.70 o 
  -1   4   7       92.71      100.55      3.51 o 
   0   4   7       26.55       26.44      2.40 o 
   1   4   7       99.74      100.03      3.51 o 
   2   4   7      209.60      226.01      5.19 o 
   3   4   7        4.12        4.84      1.19 o 
   4   4   7       60.82       70.68      2.98 o 
   5   4   7       15.18       11.84      1.35 o 
   6   4   7       47.26       49.57      2.22 o 
   7   4   7      110.68      107.62      3.82 o 
   8   4   7       69.60       71.04      3.14 o 
   9   4   7       15.57       10.61      1.67 o 
  10   4   7       51.73       48.77      1.99 o 
  11   4   7       38.81       37.12      2.09 o 
  12   4   7       28.26       32.74      2.71 o 
  13   4   7       20.05       16.22      2.55 o 
  14   4   7        2.08        3.00      2.03 o 
  15   4   7        0.62       -1.86      1.86 o 
  16   4   7        6.13        6.15      2.39 o 
  17   4   7       14.80       12.41      3.16 o 
  18   4   7        8.49        5.27      2.51 o 
  19   4   7        0.87       -2.50      3.90 o 
 -19   5   7        0.97        0.12      3.17 o 
 -18   5   7        7.02        3.80      3.14 o 
 -17   5   7       19.92       19.28      4.23 o 
 -16   5   7       11.73       10.55      3.63 o 
 -15   5   7        0.20        3.43      3.08 o 
 -14   5   7        0.84        1.44      2.84 o 
 -13   5   7       17.82       20.49      3.12 o 
 -12   5   7        1.11       -0.96      1.85 o 
 -11   5   7        2.53        3.53      1.56 o 
 -10   5   7        2.80        0.86      1.36 o 
  -9   5   7       34.15       36.52      2.06 o 
  -8   5   7       29.69       23.20      2.15 o 
  -7   5   7       18.37       19.74      3.80 o 
  -6   5   7       13.22       22.58      3.46 o 
  -5   5   7       23.39       29.16      2.87 o 
  -4   5   7        0.42       -0.55      1.80 o 
  -3   5   7      110.35      113.78      3.91 o 
  -2   5   7      309.38      289.90      7.79 o 
  -1   5   7        1.56        3.11      1.90 o 
   0   5   7      585.49      586.24      9.20 o 
   1   5   7       56.84       55.13      2.82 o 
   2   5   7       96.37       93.13      4.22 o 
   3   5   7      140.48      147.05      4.41 o 
   4   5   7       32.36       39.88      3.16 o 
   5   5   7       41.59       38.92      4.46 o 
   6   5   7        7.04        8.86      1.31 o 
   7   5   7       43.87       38.84      3.58 o 
   8   5   7        0.42        0.58      1.36 o 
   9   5   7        1.52        0.17      1.34 o 
  10   5   7        9.98       11.69      2.78 o 
  11   5   7       11.49       11.35      1.58 o 
  12   5   7        0.50       -1.78      1.78 o 
  13   5   7       25.64       34.58      3.86 o 
  14   5   7        0.13        0.51      2.06 o 
  15   5   7        0.29        1.90      2.05 o 
  16   5   7        0.08        0.24      2.19 o 
  17   5   7        7.50       13.22      4.09 o 
  18   5   7        0.18       -0.10      3.29 o 
 -17   6   7        0.06        3.79      4.29 o 
 -16   6   7        2.51        3.82      3.43 o 
 -15   6   7        0.52       10.59      3.47 o 
 -14   6   7        0.09       -2.06      2.30 o 
 -13   6   7        4.97        9.28      2.51 o 
 -12   6   7        0.02        2.70      2.11 o 
 -11   6   7        0.17       -0.41      2.35 o 
 -10   6   7       39.08       42.53      2.44 o 
  -9   6   7       67.87       72.65      7.82 o 
  -8   6   7        2.20        2.53      2.37 o 
  -7   6   7       18.13       14.64      4.26 o 
  -6   6   7        0.54       -2.04      2.04 o 
  -5   6   7        0.73        0.46      2.74 o 
  -4   6   7       26.03       20.12      2.50 o 
  -3   6   7      140.06      134.28      6.76 o 
  -2   6   7        1.82        1.88      2.71 o 
  -1   6   7      164.95      143.67      6.93 o 
   0   6   7       11.85       13.14      3.28 o 
   1   6   7       35.34       30.00      4.91 o 
   2   6   7        1.48        1.95      1.45 o 
   3   6   7       51.24       52.69      3.23 o 
   4   6   7       22.37       25.75      3.02 o 
   5   6   7        6.10        8.66      4.80 o 
   6   6   7       33.43       36.67      4.79 o 
   7   6   7       46.55       43.06      3.22 o 
   8   6   7       25.47       30.10      2.79 o 
   9   6   7       10.20        9.16      2.10 o 
  10   6   7        9.40        7.84      1.84 o 
  11   6   7       38.32       41.70      2.24 o 
  12   6   7       23.34       27.51      2.39 o 
  13   6   7        4.66        6.57      2.34 o 
  14   6   7       14.31       15.14      3.42 o 
  15   6   7        9.02       12.64      3.47 o 
  16   6   7        1.09        0.23      3.58 o 
  17   6   7        2.73        9.17      6.25 o 
 -15   7   7        0.60        1.86      4.34 o 
 -14   7   7        0.80        2.40      3.46 o 
 -13   7   7        0.27       -1.20      2.54 o 
 -12   7   7        3.61        2.83      1.86 o 
 -11   7   7       24.35       20.23      4.24 o 
 -10   7   7        3.37        5.27      4.49 o 
  -9   7   7       15.78       17.14      3.42 o 
  -8   7   7        9.40        4.03      2.36 o 
  -7   7   7       10.58        8.40      2.40 o 
  -6   7   7       44.65       52.62      4.47 o 
  -5   7   7       23.57       21.92      3.94 o 
  -4   7   7        0.46       -3.11      3.54 o 
  -3   7   7        0.28       -1.45      2.49 o 
  -2   7   7        0.33       -2.53      2.53 o 
  -1   7   7        0.08       -0.22      2.75 o 
   0   7   7       12.56       12.47      3.45 o 
   1   7   7        1.26        1.05      4.62 o 
   2   7   7        1.49       -0.76      2.78 o 
   3   7   7       16.48       12.51      3.63 o 
   4   7   7       53.16       54.47      5.62 o 
   5   7   7        0.50        1.42      2.48 o 
   6   7   7      111.15      110.78      4.36 o 
   7   7   7      111.76      114.02      4.87 o 
   8   7   7        3.96        8.22      2.43 o 
   9   7   7       98.09      105.25      6.72 o 
  10   7   7       35.56       40.33      4.04 o 
  11   7   7        0.96       -0.39      1.73 o 
  12   7   7        6.57        5.22      2.46 o 
  13   7   7        0.23        2.36      3.05 o 
  14   7   7       10.21       18.57      4.01 o 
 -12   8   7        5.19       10.65      3.79 o 
 -11   8   7        0.77        4.03      3.33 o 
 -10   8   7        4.71        6.53      3.36 o 
  -9   8   7        2.89       10.67      3.33 o 
  -8   8   7        2.44        1.33      2.64 o 
  -7   8   7        5.55       13.76      4.01 o 
  -6   8   7        0.00       -1.25      3.59 o 
  -5   8   7        1.19       -0.63      3.69 o 
  -4   8   7        0.93        5.73      4.04 o 
  -3   8   7        5.44        1.99      3.16 o 
  -2   8   7        0.80        2.32      3.24 o 
  -1   8   7       10.41        2.46      3.16 o 
   0   8   7        0.34        0.49      3.03 o 
   1   8   7       19.61       12.84      3.85 o 
   2   8   7       24.20       20.28      4.23 o 
   3   8   7        0.87        0.63      4.70 o 
   4   8   7        9.03       15.77      4.51 o 
   5   8   7       11.78        9.61      5.22 o 
   6   8   7        0.06       -0.14      1.86 o 
   7   8   7        2.91       -0.55      2.10 o 
   8   8   7        0.60        1.07      2.33 o 
   9   8   7        0.12        3.22      2.50 o 
  10   8   7        0.44        1.39      2.62 o 
  11   8   7        0.02        0.29      2.76 o 
  12   8   7        0.15        2.31      3.06 o 
  -8   9   7        6.74        8.14      4.16 o 
  -7   9   7        4.70        5.31      4.48 o 
  -6   9   7        4.05        8.03      3.99 o 
  -5   9   7       20.89       32.12      6.50 o 
  -4   9   7        2.53        5.10      5.39 o 
  -3   9   7       11.82       14.33      4.90 o 
  -2   9   7        7.96        2.96      6.21 o 
  -1   9   7        0.10       -0.60      4.00 o 
   0   9   7        8.33       14.12      4.87 o 
   1   9   7        5.79        4.25      4.19 o 
   2   9   7        0.00        3.61      4.17 o 
   3   9   7        2.30        0.13      4.04 o 
   4   9   7        0.19        0.00      4.15 o 
   5   9   7        2.58        2.33      2.42 o 
   6   9   7        1.75        2.10      3.13 o 
   7   9   7        0.97        2.21      3.02 o 
   8   9   7        1.53        1.03      4.04 o 
 -21   0   8        8.88        4.93      6.11 o 
 -20   0   8        0.16        0.09      5.10 o 
 -19   0   8       30.54       32.68      8.33 o 
 -18   0   8        7.92        9.91      4.15 o 
 -17   0   8        2.72        2.91      4.41 o 
 -16   0   8       11.54       15.35      4.09 o 
 -15   0   8      126.51      159.22      8.43 o 
 -14   0   8        6.70        4.44      4.53 o 
 -13   0   8      167.10      153.70      6.83 o 
 -12   0   8       56.73       62.19      6.28 o 
 -11   0   8      243.03      237.53      7.07 o 
 -10   0   8      280.93      259.32     10.13 o 
  -9   0   8       39.93       45.26      3.03 o 
  -8   0   8        4.43        1.26      1.34 o 
  -7   0   8      250.09      223.29      5.64 o 
  -6   0   8       74.72       74.81      2.92 o 
  -5   0   8      241.94      247.09      5.12 o 
  -4   0   8      354.62      370.96      5.72 o 
  -3   0   8       47.86       55.01      2.28 o 
  -2   0   8      776.71      818.96      9.65 o 
  -1   0   8       53.76       50.23      2.15 o 
   0   0   8     1237.24     1149.78     13.45 o 
   1   0   8       68.23       85.34      2.84 o 
   2   0   8      596.08      567.49      8.03 o 
   3   0   8        6.72        8.07      1.43 o 
   4   0   8      146.08      141.64      3.67 o 
   5   0   8      213.18      215.74      5.20 o 
   6   0   8       17.47       15.33      1.87 o 
   7   0   8       23.73       25.62      2.48 o 
   8   0   8        2.79        1.84      1.52 o 
   9   0   8        4.54        6.27      2.26 o 
  10   0   8       85.20       58.08      5.55 o 
  11   0   8      283.01      260.65      9.25 o 
  12   0   8      297.24      285.33     13.45 o 
  13   0   8      123.19      110.80      6.68 o 
  14   0   8        0.23        0.78      2.67 o 
  15   0   8      124.67      107.23     10.11 o 
  16   0   8      132.64      100.38      7.08 o 
  17   0   8       32.74       39.90      8.74 o 
  18   0   8        2.35       -0.26      4.31 o 
  19   0   8        6.61       10.90      5.44 o 
  20   0   8        3.61       -3.26      4.36 o 
 -21   1   8        0.38       -2.51      3.89 o 
 -20   1   8        0.00       -2.84      2.84 o 
 -19   1   8        1.16       -2.10      2.73 o 
 -18   1   8        0.03        0.09      2.74 o 
 -17   1   8        0.17       -2.45      2.45 o 
 -16   1   8       11.79        8.99      2.83 o 
 -15   1   8       11.67        6.98      3.40 o 
 -14   1   8        3.55        1.85      2.03 o 
 -13   1   8       21.15       19.85      2.08 o 
 -12   1   8        4.12        1.79      1.33 o 
 -11   1   8       12.06       13.87      1.62 o 
 -10   1   8       18.88       21.57      1.69 o 
  -9   1   8        1.10        1.83      1.14 o 
  -8   1   8        0.09        3.23      1.07 o 
  -7   1   8       18.84       13.69      1.19 o 
  -6   1   8       22.04       17.28      1.49 o 
  -5   1   8        4.92        4.41      0.84 o 
  -4   1   8       12.98       13.48      0.97 o 
  -3   1   8       34.48       34.02      1.43 o 
  -2   1   8        5.70        8.66      0.84 o 
  -1   1   8        0.66        0.63      0.66 o 
   0   1   8        2.45        1.69      0.70 o 
   1   1   8        7.18        5.97      0.84 o 
   2   1   8      306.17      297.56      3.68 o 
   3   1   8       11.40        7.88      0.92 o 
   4   1   8       31.24       26.60      1.31 o 
   5   1   8        1.45       -0.28      0.93 o 
   6   1   8        2.16        1.20      0.96 o 
   7   1   8        4.92        4.87      1.11 o 
   8   1   8        2.86        0.05      1.14 o 
   9   1   8       43.31       38.94      2.15 o 
  10   1   8       11.17       10.94      1.65 o 
  11   1   8       36.27       29.01      2.26 o 
  12   1   8       40.51       40.05      3.52 o 
  13   1   8       13.00       12.17      2.95 o 
  14   1   8      155.80      138.34      7.29 o 
  15   1   8       61.19       72.55      4.70 o 
  16   1   8        5.66        1.33      2.29 o 
  17   1   8       65.15       69.15      4.99 o 
  18   1   8        6.60        4.60      2.82 o 
  19   1   8        0.04       -2.38      2.38 o 
  20   1   8        5.38        5.88      3.86 o 
 -20   2   8        5.43        6.52      4.14 o 
 -19   2   8        0.18        0.25      2.75 o 
 -18   2   8        2.24        0.64      2.51 o 
 -17   2   8        0.41       -1.71      2.38 o 
 -16   2   8        2.28       -1.80      2.12 o 
 -15   2   8       62.44       73.52      3.72 o 
 -14   2   8        7.79        9.65      1.86 o 
 -13   2   8       84.00       76.31      2.85 o 
 -12   2   8       11.75       12.13      1.47 o 
 -11   2   8      101.34      102.10      2.74 o 
 -10   2   8       68.96       71.10      3.32 o 
  -9   2   8      243.64      254.54      5.13 o 
  -8   2   8      731.79      747.57      8.81 o 
  -7   2   8       44.46       40.74      2.08 o 
  -6   2   8      203.69      209.19      3.94 o 
  -5   2   8      153.48      163.27      3.43 o 
  -4   2   8       11.96        9.53      1.08 o 
  -3   2   8        2.23       -0.24      1.37 o 
  -2   2   8       38.67       41.37      1.93 o 
  -1   2   8       29.96       38.74      2.23 o 
   0   2   8      131.78      119.75      2.81 o 
   1   2   8       10.89        9.91      1.00 o 
   2   2   8       53.15       57.40      1.82 o 
   3   2   8        3.26        3.70      1.17 o 
   4   2   8       43.26       39.26      2.18 o 
   5   2   8       17.29       21.09      1.47 o 
   6   2   8      170.17      159.03      3.23 o 
   7   2   8       41.11       35.60      2.10 o 
   8   2   8        1.49        2.43      0.96 o 
   9   2   8       76.65       66.33      2.37 o 
  10   2   8        0.65       -0.73      1.11 o 
  11   2   8        1.42       -1.60      1.60 o 
  12   2   8       12.84       11.79      1.76 o 
  13   2   8        1.47        1.92      1.46 o 
  14   2   8        6.53        9.38      2.07 o 
  15   2   8        4.86        2.84      2.19 o 
  16   2   8        7.44        8.63      2.66 o 
  17   2   8       12.49       13.15      2.98 o 
  18   2   8        0.06        4.51      2.68 o 
  19   2   8        2.95        4.63      3.78 o 
  20   2   8        2.31        6.18      4.26 o 
 -20   3   8        2.83        4.91      4.59 o 
 -19   3   8        0.36        4.33      3.99 o 
 -18   3   8        3.31        5.57      2.53 o 
 -17   3   8        0.14       -1.52      1.55 o 
 -16   3   8        1.09        0.60      2.42 o 
 -15   3   8        7.58       12.67      2.84 o 
 -14   3   8        0.63       -2.07      2.09 o 
 -13   3   8        0.20        0.81      2.00 o 
 -12   3   8        0.01       -0.27      1.67 o 
 -11   3   8       13.38       10.90      1.87 o 
 -10   3   8      105.87      102.47      4.35 o 
  -9   3   8        6.81        5.40      1.63 o 
  -8   3   8       93.49       82.97      2.97 o 
  -7   3   8      296.01      303.41      5.62 o 
  -6   3   8      132.69      140.77      3.73 o 
  -5   3   8        0.21        0.96      1.25 o 
  -4   3   8        0.01        1.72      1.19 o 
  -3   3   8       23.75       23.84      1.57 o 
  -2   3   8        0.30       -0.13      0.97 o 
  -1   3   8       84.81       79.39      2.23 o 
   0   3   8       14.28       15.46      1.35 o 
   1   3   8        0.01        1.83      1.08 o 
   2   3   8       12.81       13.42      1.29 o 
   3   3   8       12.02       14.59      1.53 o 
   4   3   8       46.19       50.93      2.44 o 
   5   3   8      102.54       99.71      3.30 o 
   6   3   8        5.56        7.42      1.61 o 
   7   3   8       18.70       17.48      1.98 o 
   8   3   8       10.81       11.81      1.23 o 
   9   3   8        0.32       -0.96      1.58 o 
  10   3   8       11.16       12.05      1.57 o 
  11   3   8       12.08       16.14      2.73 o 
  12   3   8        0.00       -0.82      1.55 o 
  13   3   8        3.86        3.41      1.85 o 
  14   3   8        3.55        0.83      1.19 o 
  15   3   8        0.00       -0.73      1.58 o 
  16   3   8        2.54        0.54      1.67 o 
  17   3   8        3.73        1.75      1.97 o 
  18   3   8        0.28       -0.37      2.49 o 
  19   3   8        1.31       -2.69      3.27 o 
 -19   4   8        3.04        4.12      4.51 o 
 -18   4   8        0.52        1.14      4.11 o 
 -17   4   8        3.98        8.08      3.03 o 
 -16   4   8        2.22        1.17      3.39 o 
 -15   4   8        0.55        2.12      2.23 o 
 -14   4   8        4.09        3.70      3.36 o 
 -13   4   8        0.81        1.74      2.79 o 
 -12   4   8        3.12        5.04      2.37 o 
 -11   4   8        5.73        8.84      1.98 o 
 -10   4   8        5.29        1.98      1.81 o 
  -9   4   8       32.46       34.80      3.53 o 
  -8   4   8        0.73       -1.29      1.29 o 
  -7   4   8       35.84       37.13      3.08 o 
  -6   4   8       54.70       46.26      2.07 o 
  -5   4   8       17.27       21.93      1.53 o 
  -4   4   8      282.54      292.41      6.05 o 
  -3   4   8      149.09      136.27      4.89 o 
  -2   4   8       48.03       42.41      3.56 o 
  -1   4   8      360.31      351.21      7.10 o 
   0   4   8        3.99        7.84      2.24 o 
   1   4   8       70.88       68.62      3.64 o 
   2   4   8        0.54        1.35      1.91 o 
   3   4   8      108.99      120.03      2.57 o 
   4   4   8        2.67        2.41      1.13 o 
   5   4   8        6.72        3.14      1.25 o 
   6   4   8        0.06        0.47      1.24 o 
   7   4   8        7.92        9.96      1.70 o 
   8   4   8       17.32       21.41      2.14 o 
   9   4   8        6.28        5.51      1.36 o 
  10   4   8       23.65       19.46      1.75 o 
  11   4   8       37.35       42.31      2.40 o 
  12   4   8        0.02        1.32      1.89 o 
  13   4   8       19.64       18.79      2.31 o 
  14   4   8        0.95       -1.18      1.86 o 
  15   4   8        5.70        5.70      2.23 o 
  16   4   8        1.53        1.53      2.69 o 
  17   4   8       12.84       20.84      4.29 o 
  18   4   8        0.17       -0.19      3.65 o 
 -17   5   8        0.00       -3.36      4.97 o 
 -16   5   8        1.84        5.29      3.65 o 
 -15   5   8        6.68       12.13      3.97 o 
 -14   5   8        0.02       -1.89      2.33 o 
 -13   5   8        3.32        3.92      2.39 o 
 -12   5   8        4.39        1.81      2.10 o 
 -11   5   8        5.88        5.97      1.88 o 
 -10   5   8        0.57        0.58      1.60 o 
  -9   5   8        0.03       -0.81      2.01 o 
  -8   5   8        0.15        2.18      1.23 o 
  -7   5   8       34.82       29.46      2.46 o 
  -6   5   8      140.24      143.35      4.08 o 
  -5   5   8      137.58      126.51      4.94 o 
  -4   5   8        4.50        3.04      1.90 o 
  -3   5   8      126.14      128.54      4.70 o 
  -2   5   8       52.06       54.66      3.13 o 
  -1   5   8       49.57       58.70      3.79 o 
   0   5   8       12.86       11.91      2.13 o 
   1   5   8        5.03        2.77      1.93 o 
   2   5   8        6.65        7.01      1.98 o 
   3   5   8        0.01       -1.82      1.82 o 
   4   5   8        1.26       -1.62      1.81 o 
   5   5   8        5.90        3.63      2.40 o 
   6   5   8        0.90       -0.43      1.08 o 
   7   5   8       19.56       25.02      1.92 o 
   8   5   8        0.06        2.08      1.43 o 
   9   5   8       14.00       10.54      2.29 o 
  10   5   8        2.93        4.29      2.30 o 
  11   5   8        9.93       10.04      1.63 o 
  12   5   8        0.45        2.29      1.98 o 
  13   5   8        0.46        0.93      2.21 o 
  14   5   8        6.63        9.98      2.74 o 
  15   5   8        3.79        2.96      3.28 o 
  16   5   8        1.53        2.38      3.13 o 
  17   5   8        1.60        9.36      9.33 o 
 -16   6   8        0.66       -0.25      4.13 o 
 -15   6   8        0.91       10.30      3.59 o 
 -14   6   8        8.53        7.79      3.40 o 
 -13   6   8        5.08        2.72      2.33 o 
 -12   6   8        0.22        0.10      2.03 o 
 -11   6   8        4.59        6.11      2.12 o 
 -10   6   8        1.53       -3.04      3.04 o 
  -9   6   8        0.97        2.04      2.90 o 
  -8   6   8        1.67        2.17      2.27 o 
  -7   6   8        1.96       -0.35      2.32 o 
  -6   6   8       16.37       14.40      2.84 o 
  -5   6   8        1.45        3.35      2.13 o 
  -4   6   8       60.12       52.00      3.55 o 
  -3   6   8       73.67       67.15      3.62 o 
  -2   6   8        9.16        4.43      2.87 o 
  -1   6   8        5.50        6.49      3.61 o 
   0   6   8       13.59       10.44      3.85 o 
   1   6   8        9.27       13.18      4.17 o 
   2   6   8       19.15       19.65      4.18 o 
   3   6   8        1.42        0.83      1.96 o 
   4   6   8       24.24       29.43      3.41 o 
   5   6   8       12.23        9.57      2.96 o 
   6   6   8        6.00        7.74      1.98 o 
   7   6   8       10.28        4.84      2.67 o 
   8   6   8       21.08       23.35      3.09 o 
   9   6   8        8.29       10.00      1.78 o 
  10   6   8        8.70        8.60      2.02 o 
  11   6   8       44.63       47.06      4.16 o 
  12   6   8        9.91        7.47      2.43 o 
  13   6   8        0.03       -0.87      1.94 o 
  14   6   8        1.40        1.60      4.31 o 
  15   6   8        8.28        9.86      4.15 o 
 -14   7   8       10.15       10.67      7.89 o 
 -13   7   8        0.02       -2.98      5.27 o 
 -12   7   8        0.01       -0.74      4.22 o 
 -11   7   8        0.44        5.00      3.65 o 
 -10   7   8        6.66       10.89      3.52 o 
  -9   7   8        3.87       11.40      3.48 o 
  -8   7   8        2.92        0.98      2.73 o 
  -7   7   8        3.36        1.06      2.23 o 
  -6   7   8        0.37       -1.28      2.66 o 
  -5   7   8        2.14        1.25      2.98 o 
  -4   7   8        0.97        2.52      3.02 o 
  -3   7   8        4.40        4.69      3.10 o 
  -2   7   8       18.21       21.36      4.78 o 
  -1   7   8        0.12        3.43      3.64 o 
   0   7   8        1.02        0.76      3.29 o 
   1   7   8        0.07       -2.42      5.82 o 
   2   7   8        0.06       -0.46      3.55 o 
   3   7   8        0.53       -2.86      3.27 o 
   4   7   8        5.95        3.47      4.47 o 
   5   7   8        0.11        4.75      2.69 o 
   6   7   8        0.16       -1.49      1.78 o 
   7   7   8        6.27        9.38      2.46 o 
   8   7   8        0.02        2.10      2.56 o 
   9   7   8       25.40       33.16      4.54 o 
  10   7   8       53.84       63.00      4.75 o 
  11   7   8       16.24       17.13      3.84 o 
  12   7   8        1.15        0.87      3.28 o 
  13   7   8       20.37       35.79      6.75 o 
 -11   8   8        0.29       -2.24      4.73 o 
 -10   8   8       14.71       16.73      3.97 o 
  -9   8   8       20.59       26.06      5.73 o 
  -8   8   8        3.09        1.40      3.69 o 
  -7   8   8        1.57        2.57      3.76 o 
  -6   8   8        2.10        3.92      3.71 o 
  -5   8   8        0.87        2.74      3.99 o 
  -4   8   8        0.24        4.95      4.07 o 
  -3   8   8        3.28        5.03      4.38 o 
  -2   8   8        0.02        0.83      4.00 o 
  -1   8   8        4.30       -1.56      3.53 o 
   0   8   8        0.03       -0.55      3.95 o 
   1   8   8        5.23        4.92      4.26 o 
   2   8   8        4.20        1.32      3.93 o 
   3   8   8        0.03       -1.64      3.82 o 
   4   8   8        0.91        2.55      4.14 o 
   5   8   8        1.88        3.13      6.28 o 
   6   8   8        2.71        4.44      2.74 o 
   7   8   8        0.02        0.48      2.83 o 
   8   8   8        3.43        8.39      3.08 o 
   9   8   8        3.62        1.99      2.75 o 
  10   8   8        1.64        1.57      2.83 o 
  -5   9   8        5.18        3.53      5.47 o 
  -4   9   8        0.04        2.02      4.76 o 
  -3   9   8        3.64        3.37      4.48 o 
  -2   9   8        3.50        7.09      4.59 o 
  -1   9   8        0.06       -3.90      3.90 o 
   0   9   8        1.14        0.97      4.12 o 
   1   9   8        4.84        3.78      4.54 o 
   2   9   8        0.16       -0.30      5.37 o 
   3   9   8        5.38        6.00      5.83 o 
   4   9   8        7.25        5.53      5.85 o 
 -20   1   9        1.12        1.42      3.66 o 
 -19   1   9        0.01        1.24      3.57 o 
 -18   1   9        1.91        2.30      2.92 o 
 -17   1   9        0.94        3.32      2.74 o 
 -16   1   9        2.25       -0.79      2.44 o 
 -15   1   9       11.54        6.00      2.46 o 
 -14   1   9        0.01        2.50      2.14 o 
 -13   1   9       30.71       33.68      2.74 o 
 -12   1   9       36.57       29.71      2.40 o 
 -11   1   9        3.20        1.45      1.29 o 
 -10   1   9        2.22        1.14      1.25 o 
  -9   1   9        0.52        1.11      1.18 o 
  -8   1   9        0.75        0.08      1.09 o 
  -7   1   9        2.32        2.69      1.12 o 
  -6   1   9       32.10       37.81      2.78 o 
  -5   1   9       20.76       19.03      1.34 o 
  -4   1   9       11.23        8.20      1.14 o 
  -3   1   9       27.70       28.82      1.26 o 
  -2   1   9       19.09       21.90      1.16 o 
  -1   1   9        1.77        1.50      0.74 o 
   0   1   9       41.77       55.45      2.13 o 
   1   1   9       11.38        9.56      0.98 o 
   2   1   9       82.59       83.05      2.49 o 
   3   1   9       35.27       33.06      1.44 o 
   4   1   9        2.40        3.18      1.00 o 
   5   1   9        3.20        2.16      1.02 o 
   6   1   9       17.94       22.28      1.65 o 
   7   1   9       26.51       24.15      1.74 o 
   8   1   9       15.86       17.79      1.68 o 
   9   1   9        6.81        6.00      1.40 o 
  10   1   9       12.94       13.32      1.83 o 
  11   1   9       11.03        8.56      1.80 o 
  12   1   9        0.22        0.17      1.80 o 
  13   1   9        1.62        3.00      1.90 o 
  14   1   9       20.03       15.84      2.99 o 
  15   1   9        3.67        7.35      2.59 o 
  16   1   9       16.36       15.91      3.06 o 
  17   1   9       11.84       12.18      3.11 o 
  18   1   9        1.76        4.47      2.86 o 
  19   1   9        0.21        2.22      3.39 o 
 -19   2   9        3.51        2.73      3.68 o 
 -18   2   9        0.69        3.22      2.60 o 
 -17   2   9        0.49        1.02      1.94 o 
 -16   2   9        9.99        9.68      2.31 o 
 -15   2   9        0.89        3.70      1.97 o 
 -14   2   9        0.02        0.22      1.73 o 
 -13   2   9       15.79       11.68      1.57 o 
 -12   2   9       11.43        8.21      2.14 o 
 -11   2   9       23.19       25.25      3.60 o 
 -10   2   9       94.03       93.26      3.49 o 
  -9   2   9       30.69       18.59      1.96 o 
  -8   2   9      140.66      142.48      3.84 o 
  -7   2   9       18.76       15.32      2.27 o 
  -6   2   9       86.57       87.85      3.70 o 
  -5   2   9      160.02      151.05      3.39 o 
  -4   2   9       13.86       17.30      1.64 o 
  -3   2   9       27.89       24.83      2.39 o 
  -2   2   9       64.76       74.58      3.95 o 
  -1   2   9        8.81        9.66      2.71 o 
   0   2   9        0.42       -1.52      1.52 o 
   1   2   9       43.77       47.43      2.22 o 
   2   2   9      133.72      146.81      3.75 o 
   3   2   9       91.04       88.26      2.98 o 
   4   2   9       26.50       24.96      1.69 o 
   5   2   9       54.83       58.78      2.41 o 
   6   2   9       22.96       24.18      1.88 o 
   7   2   9       68.65       73.73      2.88 o 
   8   2   9        0.01       -1.15      1.40 o 
   9   2   9       31.26       31.14      2.67 o 
  10   2   9       24.58       26.26      1.86 o 
  11   2   9       36.66       35.70      2.34 o 
  12   2   9        9.39        7.73      1.65 o 
  13   2   9        1.07        0.50      1.56 o 
  14   2   9        0.10        1.52      1.68 o 
  15   2   9        0.43        0.10      1.79 o 
  16   2   9        0.21        0.45      2.34 o 
  17   2   9        4.27        6.17      3.38 o 
  18   2   9        1.01        5.14      3.48 o 
 -18   3   9        7.99        6.69      7.68 o 
 -17   3   9        2.43        1.75      3.33 o 
 -16   3   9        0.18        0.85      2.65 o 
 -15   3   9        2.70        0.49      2.53 o 
 -14   3   9        2.66        2.32      2.34 o 
 -13   3   9        0.00        2.20      1.86 o 
 -12   3   9        0.30       -1.08      1.90 o 
 -11   3   9        1.67       -0.12      1.63 o 
 -10   3   9        5.09        4.06      2.38 o 
  -9   3   9        5.17        6.30      2.49 o 
  -8   3   9        3.44        3.89      1.71 o 
  -7   3   9       41.99       38.47      2.43 o 
  -6   3   9      113.41      114.95      4.28 o 
  -5   3   9        7.92        7.27      1.97 o 
  -4   3   9       62.91       64.69      2.81 o 
  -3   3   9       98.51      109.70      3.40 o 
  -2   3   9        3.04        2.55      1.78 o 
  -1   3   9        5.96       12.01      1.65 o 
   0   3   9        5.30        6.82      1.69 o 
   1   3   9       41.82       39.12      2.36 o 
   2   3   9      100.26       85.68      3.25 o 
   3   3   9       33.66       36.84      2.77 o 
   4   3   9      148.14      145.76      4.84 o 
   5   3   9       92.23       94.35      4.13 o 
   6   3   9        0.70       -1.60      1.60 o 
   7   3   9       37.37       41.43      2.11 o 
   8   3   9       40.51       39.79      2.15 o 
   9   3   9       14.43       11.47      1.66 o 
  10   3   9       35.55       38.82      2.51 o 
  11   3   9        0.93        1.61      1.65 o 
  12   3   9       35.78       31.02      3.41 o 
  13   3   9       11.13        6.28      2.49 o 
  14   3   9        1.88        2.61      2.45 o 
  15   3   9       11.59       19.67      3.81 o 
  16   3   9        0.07        1.69      3.26 o 
  17   3   9        0.24        1.38      3.50 o 
  18   3   9        0.66       -5.55      5.55 o 
 -17   4   9        0.14        0.97      4.15 o 
 -16   4   9        3.56       10.24      4.33 o 
 -15   4   9        1.18        5.77      3.92 o 
 -14   4   9        6.51       10.80      4.04 o 
 -13   4   9        0.25        5.02      3.28 o 
 -12   4   9        0.90       -2.27      2.27 o 
 -11   4   9        4.45        5.92      2.46 o 
 -10   4   9        0.40        1.22      2.18 o 
  -9   4   9        0.01       -1.49      1.49 o 
  -8   4   9       21.56       28.17      2.04 o 
  -7   4   9        0.28        0.37      1.65 o 
  -6   4   9       62.96       67.85      3.31 o 
  -5   4   9      122.11      124.13      4.53 o 
  -4   4   9       42.60       45.44      2.03 o 
  -3   4   9       16.05       15.43      2.33 o 
  -2   4   9        0.28       -1.84      1.84 o 
  -1   4   9      105.74      108.05      3.75 o 
   0   4   9      178.84      169.92      4.64 o 
   1   4   9       84.11       93.46      2.62 o 
   2   4   9      101.51      106.20      3.94 o 
   3   4   9       43.54       36.62      1.79 o 
   4   4   9        5.72        4.66      1.36 o 
   5   4   9       21.92       28.97      3.04 o 
   6   4   9        8.27        5.32      3.14 o 
   7   4   9       51.04       54.20      3.00 o 
   8   4   9        2.09        4.14      1.81 o 
   9   4   9       26.28       26.90      1.90 o 
  10   4   9       26.82       22.96      2.02 o 
  11   4   9        0.17        0.01      1.95 o 
  12   4   9        5.02        1.13      2.74 o 
  13   4   9        1.32        3.46      2.73 o 
  14   4   9        0.84        3.55      2.12 o 
  15   4   9        1.21        1.93      2.16 o 
  16   4   9        7.62        9.61      3.85 o 
  17   4   9        1.68       -2.88      3.29 o 
 -16   5   9       23.17       28.30      7.32 o 
 -15   5   9        0.93       -2.08      8.41 o 
 -14   5   9       23.39       18.87      5.89 o 
 -13   5   9       18.72       21.63      3.55 o 
 -12   5   9       12.13       12.10      2.98 o 
 -11   5   9        2.04        2.08      2.50 o 
 -10   5   9       39.44       52.50      3.62 o 
  -9   5   9       13.39       14.03      2.10 o 
  -8   5   9       10.63        6.75      2.20 o 
  -7   5   9       40.39       50.46      3.84 o 
  -6   5   9        0.96        1.19      1.76 o 
  -5   5   9       26.63       25.09      3.21 o 
  -4   5   9        0.09       -0.54      1.34 o 
  -3   5   9       89.13       99.98      6.84 o 
  -2   5   9       18.99       16.72      2.79 o 
  -1   5   9        1.69       -0.54      2.10 o 
   0   5   9        9.68        6.43      2.35 o 
   1   5   9        0.34        1.56      2.16 o 
   2   5   9        4.33        8.19      3.52 o 
   3   5   9       16.49       13.90      1.58 o 
   4   5   9        1.75        2.16      2.70 o 
   5   5   9       12.19       11.64      2.24 o 
   6   5   9        2.68        1.91      1.44 o 
   7   5   9        0.09        0.04      1.38 o 
   8   5   9        0.55        1.29      1.77 o 
   9   5   9        1.18        2.44      1.80 o 
  10   5   9        3.76        1.88      1.51 o 
  11   5   9        8.76        9.13      3.94 o 
  12   5   9        6.89        6.25      2.34 o 
  13   5   9        1.78        5.06      2.77 o 
  14   5   9        0.18        5.91      3.34 o 
  15   5   9        6.08       14.25      5.05 o 
 -14   6   9       14.95       22.66      6.35 o 
 -13   6   9        0.00       -3.63      3.67 o 
 -12   6   9        0.78       -1.51      2.50 o 
 -11   6   9        5.02        4.99      4.03 o 
 -10   6   9        0.63       -1.11      4.82 o 
  -9   6   9       22.31       20.97      4.33 o 
  -8   6   9       13.25       15.99      3.94 o 
  -7   6   9        0.93        1.52      2.08 o 
  -6   6   9        0.65        1.84      2.16 o 
  -5   6   9        8.61        6.44      4.22 o 
  -4   6   9       21.25       17.47      4.32 o 
  -3   6   9        0.17        3.80      3.66 o 
  -2   6   9        8.40        3.51      3.65 o 
  -1   6   9        3.38        7.38      3.80 o 
   0   6   9        1.13       -2.94      2.94 o 
   1   6   9       13.74       21.75      8.23 o 
   2   6   9       44.10       45.95      4.78 o 
   3   6   9        0.05        2.77      2.67 o 
   4   6   9       13.86       11.15      3.35 o 
   5   6   9       24.76       27.26      7.09 o 
   6   6   9        3.59        3.09      2.20 o 
   7   6   9        0.29       -1.80      2.03 o 
   8   6   9        0.55        1.34      2.47 o 
   9   6   9        3.37        4.59      1.90 o 
  10   6   9        3.65        5.08      1.90 o 
  11   6   9       38.91       39.85      3.75 o 
  12   6   9       21.30       21.40      3.98 o 
  13   6   9        0.09        1.58      3.40 o 
 -12   7   9        0.01       -3.66      3.66 o 
 -11   7   9        0.85        1.24      3.92 o 
 -10   7   9        0.62       -0.78      3.42 o 
  -9   7   9        0.02        4.79      3.60 o 
  -8   7   9        0.40        3.70      5.39 o 
  -7   7   9        2.27        3.00      2.28 o 
  -6   7   9        0.38        3.86      5.02 o 
  -5   7   9        0.13        4.32      4.88 o 
  -4   7   9        2.69        6.85      8.27 o 
  -3   7   9        1.14        3.27      5.02 o 
  -2   7   9       18.84       21.57      5.19 o 
  -1   7   9       43.30       41.80      6.26 o 
   0   7   9        4.81        5.93      4.63 o 
   1   7   9       14.10       10.39      4.67 o 
   2   7   9        9.34        4.83      4.08 o 
   3   7   9        3.23        4.76      6.84 o 
   4   7   9       23.25       41.41     10.35 o 
   5   7   9        1.17        4.26      7.31 o 
   6   7   9       17.36       17.41      3.29 o 
   7   7   9       27.61       32.17      3.50 o 
   8   7   9        1.60        3.48      2.61 o 
   9   7   9       10.03       11.31      4.67 o 
  10   7   9       22.25       20.16      6.78 o 
  11   7   9       11.54       20.09      6.94 o 
  -8   8   9        0.46        5.11      5.79 o 
  -7   8   9        0.02       -0.42      5.39 o 
  -6   8   9        1.28       14.85      6.15 o 
  -5   8   9        3.16        7.63      5.76 o 
  -4   8   9        0.24        2.50      4.96 o 
  -3   8   9        3.63        6.33      4.47 o 
  -2   8   9        6.39        2.47      4.67 o 
  -1   8   9        0.21        6.35      4.46 o 
   0   8   9        0.96        3.56      4.36 o 
   1   8   9        1.00        1.84      3.98 o 
   2   8   9        0.00        1.73      4.20 o 
   3   8   9        0.37        0.15      7.99 o 
   4   8   9        0.09       -4.90      4.90 o 
   5   8   9        0.01        4.94      7.83 o 
   6   8   9        4.69        5.86      3.15 o 
   7   8   9        5.75        5.76      3.46 o 
 -18   0  10        5.17        3.29      5.36 o 
 -17   0  10        0.52        2.74      3.84 o 
 -16   0  10        3.44        2.43      3.41 o 
 -15   0  10       16.61       21.33      4.25 o 
 -14   0  10       45.15       49.68      5.44 o 
 -13   0  10        0.23        4.52      3.05 o 
 -12   0  10       44.82       44.21      7.04 o 
 -11   0  10        2.15        0.54      2.55 o 
 -10   0  10       29.48       38.29      4.41 o 
  -9   0  10       10.23       12.26      2.52 o 
  -8   0  10       18.25       25.38      2.73 o 
  -7   0  10       12.49        6.89      1.93 o 
  -6   0  10        4.81        4.71      1.66 o 
  -5   0  10        1.59        2.16      1.50 o 
  -4   0  10        1.96       -0.56      1.36 o 
  -3   0  10       12.58        9.82      1.76 o 
  -2   0  10        9.25        5.15      1.57 o 
  -1   0  10       14.36       12.87      2.46 o 
   0   0  10       10.97       14.05      2.07 o 
   1   0  10      155.22      168.61      4.49 o 
   2   0  10       44.02       45.66      2.67 o 
   3   0  10       26.54       30.54      2.56 o 
   4   0  10       53.50       53.16      3.00 o 
   5   0  10       57.15       51.06      3.54 o 
   6   0  10       32.25       32.13      2.81 o 
   7   0  10        3.76       -0.60      1.64 o 
   8   0  10        7.51        9.13      2.82 o 
   9   0  10       20.24       14.02      3.24 o 
  10   0  10        0.04       -1.59      2.40 o 
  11   0  10        8.02        5.38      2.83 o 
  12   0  10        2.60        3.21      2.96 o 
  13   0  10       40.88       46.04      5.12 o 
  14   0  10       13.78        8.51      5.36 o 
  15   0  10       12.83       10.04      3.70 o 
  16   0  10      113.45      114.06      7.70 o 
  17   0  10       35.73       32.31     24.86 o 
 -18   1  10        3.67        7.57      4.14 o 
 -17   1  10        3.65        2.58      3.60 o 
 -16   1  10        6.00        2.14      2.29 o 
 -15   1  10        1.40        3.51      2.21 o 
 -14   1  10        4.02        2.21      1.88 o 
 -13   1  10       17.60       16.39      2.23 o 
 -12   1  10       18.49       22.31      2.30 o 
 -11   1  10       60.18       63.81      3.52 o 
 -10   1  10       61.97       59.60      2.76 o 
  -9   1  10        2.44        1.56      1.26 o 
  -8   1  10      139.60      146.16      3.45 o 
  -7   1  10       16.34       20.50      2.40 o 
  -6   1  10       82.09       84.58      2.44 o 
  -5   1  10       29.55       29.48      1.82 o 
  -4   1  10       71.25       79.35      3.49 o 
  -3   1  10       32.81       31.30      2.10 o 
  -2   1  10      144.93      159.18      3.83 o 
  -1   1  10        1.34        0.84      1.29 o 
   0   1  10       20.51       28.22      2.23 o 
   1   1  10       93.31      105.94      2.76 o 
   2   1  10        0.47       -0.91      0.91 o 
   3   1  10       50.96       49.14      2.10 o 
   4   1  10       25.88       27.17      2.19 o 
   5   1  10        0.34        0.01      1.00 o 
   6   1  10       25.10       30.22      2.23 o 
   7   1  10        8.89        6.77      2.08 o 
   8   1  10        1.22        2.07      1.23 o 
   9   1  10        2.57        2.48      1.38 o 
  10   1  10        0.47       -1.31      1.31 o 
  11   1  10        0.00       -1.50      1.50 o 
  12   1  10        1.30        1.85      1.68 o 
  13   1  10        3.37        2.96      2.02 o 
  14   1  10        5.51       -0.68      2.18 o 
  15   1  10        1.05       -1.48      2.28 o 
  16   1  10        1.19        2.36      3.22 o 
  17   1  10       16.61       20.81      4.34 o 
 -18   2  10        5.35       11.17      4.27 o 
 -17   2  10        2.26        3.10      3.48 o 
 -16   2  10       13.48       12.14      3.58 o 
 -15   2  10        2.61        6.90      3.46 o 
 -14   2  10        1.86        0.26      2.54 o 
 -13   2  10        6.28        5.53      2.53 o 
 -12   2  10        1.00        0.50      2.23 o 
 -11   2  10        5.55        4.59      2.16 o 
 -10   2  10        1.03       -0.96      1.63 o 
  -9   2  10        3.94        5.10      1.76 o 
  -8   2  10       32.06       42.59      2.64 o 
  -7   2  10       24.83       24.35      2.76 o 
  -6   2  10        1.03       -0.62      1.30 o 
  -5   2  10      138.87      141.65      3.53 o 
  -4   2  10      246.00      247.74      4.66 o 
  -3   2  10       41.22       40.28      2.53 o 
  -2   2  10       30.47       26.68      2.09 o 
  -1   2  10      126.94      143.10      5.12 o 
   0   2  10       75.99       70.91      3.10 o 
   1   2  10        5.72        4.83      1.46 o 
   2   2  10       29.21       32.77      1.82 o 
   3   2  10       29.97       30.60      1.90 o 
   4   2  10        0.83        1.47      1.24 o 
   5   2  10        0.23       -0.82      1.21 o 
   6   2  10        0.06        1.57      1.38 o 
   7   2  10        0.66       -0.34      1.44 o 
   8   2  10        3.52        2.53      2.05 o 
   9   2  10       19.00       14.87      2.27 o 
  10   2  10       12.24       10.43      2.31 o 
  11   2  10        0.58       -1.83      2.08 o 
  12   2  10        2.82        4.39      1.69 o 
  13   2  10        5.12        3.06      1.60 o 
  14   2  10        0.38       -0.37      1.52 o 
  15   2  10        6.49        8.04      3.42 o 
  16   2  10        0.50        0.06      2.26 o 
  17   2  10        0.09        0.08      3.23 o 
 -17   3  10        2.04        2.94      3.19 o 
 -16   3  10        2.76        0.71      2.57 o 
 -15   3  10        0.04        3.52      2.45 o 
 -14   3  10        0.02       -0.96      2.16 o 
 -13   3  10        0.91       -0.27      1.64 o 
 -12   3  10       11.37       13.65      2.89 o 
 -11   3  10        0.01        0.66      2.20 o 
 -10   3  10       22.89       29.15      3.51 o 
  -9   3  10        3.19        2.07      2.36 o 
  -8   3  10       19.33       23.59      3.79 o 
  -7   3  10        1.78        1.68      2.22 o 
  -6   3  10       91.32       95.39      3.73 o 
  -5   3  10       60.05       66.75      4.10 o 
  -4   3  10       51.57       46.13      3.13 o 
  -3   3  10      291.34      311.35      6.78 o 
  -2   3  10        7.94        5.94      2.04 o 
  -1   3  10       21.00       19.09      2.48 o 
   0   3  10        3.13        5.32      1.91 o 
   1   3  10      116.47      127.44      4.64 o 
   2   3  10        0.18        2.28      1.83 o 
   3   3  10       33.37       25.90      2.67 o 
   4   3  10        8.95        9.46      2.36 o 
   5   3  10        0.02       -0.10      1.30 o 
   6   3  10        0.13       -0.28      1.25 o 
   7   3  10        0.52        0.07      1.63 o 
   8   3  10       11.12        8.97      2.05 o 
   9   3  10       28.82       35.79      4.06 o 
  10   3  10        0.98        4.18      1.90 o 
  11   3  10       18.46       16.90      2.35 o 
  12   3  10        2.57        5.19      2.30 o 
  13   3  10        0.82        2.66      2.44 o 
  14   3  10        0.31       -1.29      2.31 o 
  15   3  10        0.02        1.27      2.89 o 
  16   3  10        1.67       -2.98      2.98 o 
 -16   4  10        4.35        9.68      6.18 o 
 -15   4  10        0.93       -2.57      4.92 o 
 -14   4  10        1.04        0.63      3.43 o 
 -13   4  10        0.55       -0.82      3.22 o 
 -12   4  10        0.00       -1.88      2.48 o 
 -11   4  10       15.09       26.49      3.99 o 
 -10   4  10        2.85        1.35      2.31 o 
  -9   4  10        3.91        2.42      2.20 o 
  -8   4  10        0.00       -0.04      1.99 o 
  -7   4  10       11.80       13.94      3.01 o 
  -6   4  10        2.98        1.71      1.77 o 
  -5   4  10        8.55        8.38      2.33 o 
  -4   4  10       47.95       46.32      2.34 o 
  -3   4  10       40.89       44.65      3.20 o 
  -2   4  10        1.27        2.20      1.28 o 
  -1   4  10       26.70       28.20      2.33 o 
   0   4  10       44.05       41.43      2.80 o 
   1   4  10       38.37       48.96      3.06 o 
   2   4  10       13.23       13.76      1.73 o 
   3   4  10       47.20       54.01      2.95 o 
   4   4  10        4.48        6.25      1.90 o 
   5   4  10        1.63        3.08      1.80 o 
   6   4  10        0.32        1.55      1.87 o 
   7   4  10        3.32        1.74      1.77 o 
   8   4  10        0.05       -0.94      1.42 o 
   9   4  10        0.17        0.82      1.61 o 
  10   4  10        2.33        2.00      2.07 o 
  11   4  10        1.02        0.84      2.44 o 
  12   4  10        4.50        9.20      3.93 o 
  13   4  10        0.40        0.71      3.22 o 
  14   4  10        2.26        2.39      3.77 o 
  15   4  10       15.32       25.31      9.54 o 
 -14   5  10        8.58        2.64      5.15 o 
 -13   5  10        0.26       -3.91      3.91 o 
 -12   5  10        9.64       10.34      5.27 o 
 -11   5  10       16.61       22.74      3.14 o 
 -10   5  10        0.18        3.04      2.12 o 
  -9   5  10        0.13       -1.60      1.60 o 
  -8   5  10        4.67       10.09      5.33 o 
  -7   5  10        3.04        0.33      3.20 o 
  -6   5  10        0.59       -1.55      3.00 o 
  -5   5  10        0.18       -0.68      2.10 o 
  -4   5  10        0.00       -1.72      1.94 o 
  -3   5  10        0.10       -1.65      1.77 o 
  -2   5  10       53.86       52.58      3.80 o 
  -1   5  10       74.87       72.87      4.99 o 
   0   5  10        0.51        0.21      1.96 o 
   1   5  10       77.83       87.27      5.07 o 
   2   5  10       15.43       11.70      1.92 o 
   3   5  10        2.15        3.58      2.12 o 
   4   5  10       21.19       28.86      3.28 o 
   5   5  10        2.34        2.31      2.98 o 
   6   5  10        0.22       -0.03      2.26 o 
   7   5  10        0.19       -1.46      1.46 o 
   8   5  10        0.42        2.43      1.77 o 
   9   5  10        0.20       -0.31      1.82 o 
  10   5  10        1.38        3.55      2.13 o 
  11   5  10        0.36        3.67      2.62 o 
  12   5  10        3.33       -0.55      2.71 o 
  13   5  10        3.61        4.48      3.54 o 
 -12   6  10        3.94       -6.00      6.00 o 
 -11   6  10        4.90        0.47      6.09 o 
 -10   6  10        0.01       -0.24      5.88 o 
  -9   6  10        0.23        6.07      3.83 o 
  -8   6  10        0.37        4.12      3.29 o 
  -7   6  10        6.21       10.43      3.47 o 
  -6   6  10        2.62        2.41      1.97 o 
  -5   6  10        0.35        1.55      1.84 o 
  -4   6  10        2.17        2.01      2.73 o 
  -3   6  10       14.50        8.24      4.10 o 
  -2   6  10        2.25        7.12      4.10 o 
  -1   6  10       10.27        9.71      4.26 o 
   0   6  10       41.25       51.76      6.64 o 
   1   6  10       21.58       35.48     12.41 o 
   2   6  10        4.63       -0.27      5.53 o 
   3   6  10        5.93        7.07      1.98 o 
   4   6  10        4.66        4.62      2.31 o 
   5   6  10        5.69        7.30      2.29 o 
   6   6  10        0.55        2.60      3.65 o 
   7   6  10        1.19        1.16      4.01 o 
   8   6  10        3.98        3.13      2.70 o 
   9   6  10        0.07       -0.28      2.68 o 
  10   6  10        0.10       -1.62      2.84 o 
  11   6  10        1.65        3.81      3.88 o 
  -9   7  10        0.00        4.39      5.33 o 
  -8   7  10        2.25        3.64      7.01 o 
  -7   7  10        8.58       25.90      7.94 o 
  -6   7  10        6.48        2.85      2.31 o 
  -5   7  10        0.16       -2.14      4.53 o 
  -4   7  10        1.10       15.13      7.20 o 
  -3   7  10        2.83        8.43      5.98 o 
  -2   7  10        2.18        6.84      5.32 o 
  -1   7  10        0.09        2.40      8.78 o 
   0   7  10        5.65       17.90      6.45 o 
   1   7  10        4.77        8.29      5.35 o 
   2   7  10        2.04       12.78      8.18 o 
   3   7  10       10.48       10.48      8.18 o 
   4   7  10        0.48       -2.29      2.31 o 
   5   7  10        0.90        2.15      4.32 o 
   6   7  10        0.56       -1.03      2.76 o 
   7   7  10        0.20        2.75      2.61 o 
   8   7  10        4.26        1.98      2.84 o 
  -2   8  10        1.65       -0.58      5.08 o 
  -1   8  10        7.05       14.64      8.81 o 
   0   8  10        5.63        9.83      6.16 o 
   1   8  10        1.94        7.21      5.78 o 
 -16   1  11        1.49        3.94      2.41 o 
 -15   1  11        0.09       -2.00      2.05 o 
 -14   1  11        0.75        1.48      2.08 o 
 -13   1  11        0.28        1.52      1.63 o 
 -12   1  11        1.00        0.92      1.50 o 
 -11   1  11       17.47       16.05      1.86 o 
 -10   1  11        0.13       -0.21      1.26 o 
  -9   1  11       14.06        9.82      1.74 o 
  -8   1  11       21.30       18.71      1.71 o 
  -7   1  11       11.21        7.51      2.29 o 
  -6   1  11        2.85        3.66      1.72 o 
  -5   1  11        3.22        5.06      1.73 o 
  -4   1  11        0.86        2.79      1.64 o 
  -3   1  11       17.25       22.35      2.22 o 
  -2   1  11       21.81       25.30      2.26 o 
  -1   1  11        2.32        3.97      1.56 o 
   0   1  11        3.83        5.36      1.64 o 
   1   1  11        3.68        0.54      1.63 o 
   2   1  11        0.97        1.27      1.51 o 
   3   1  11        0.21       -1.02      1.45 o 
   4   1  11       17.04       20.59      2.24 o 
   5   1  11       16.53       17.65      2.47 o 
   6   1  11        6.74        7.75      1.26 o 
   7   1  11       26.37       26.49      1.98 o 
   8   1  11        8.94       11.84      1.65 o 
   9   1  11        8.99        9.32      2.33 o 
  10   1  11        8.12        8.09      1.71 o 
  11   1  11        0.26        0.82      1.56 o 
  12   1  11        1.27        3.04      1.75 o 
  13   1  11        4.47        3.54      2.56 o 
  14   1  11        0.20        0.15      2.66 o 
  15   1  11        2.83        4.80      4.06 o 
 -16   2  11        1.70        1.42      3.55 o 
 -15   2  11        6.23        5.80      3.43 o 
 -14   2  11        8.23        5.19      4.82 o 
 -13   2  11        1.06        0.56      2.51 o 
 -12   2  11       28.78       39.25      4.92 o 
 -11   2  11        1.30        1.53      2.05 o 
 -10   2  11        0.02        0.33      2.05 o 
  -9   2  11       21.56       23.77      2.38 o 
  -8   2  11        0.04        0.73      1.58 o 
  -7   2  11       26.57       28.72      3.52 o 
  -6   2  11       41.37       34.92      2.23 o 
  -5   2  11       27.22       25.05      2.48 o 
  -4   2  11       16.01       13.40      2.11 o 
  -3   2  11        0.00       -1.53      1.53 o 
  -2   2  11        7.20       -0.14      1.64 o 
  -1   2  11       84.88       89.43      3.57 o 
   0   2  11       25.36       24.52      2.32 o 
   1   2  11       70.25       73.17      3.30 o 
   2   2  11       54.42       57.74      3.03 o 
   3   2  11        0.26        1.97      1.63 o 
   4   2  11        9.44        5.55      1.57 o 
   5   2  11        0.69        0.83      1.46 o 
   6   2  11        0.04        0.63      1.51 o 
   7   2  11        0.44        2.11      1.73 o 
   8   2  11        0.15       -0.81      1.58 o 
   9   2  11        0.14        2.74      2.21 o 
  10   2  11        1.65        1.00      2.25 o 
  11   2  11        8.81       10.91      3.67 o 
  12   2  11        2.88        3.72      2.90 o 
  13   2  11        2.06        6.39      3.14 o 
  14   2  11       14.77       14.00      3.70 o 
  15   2  11        0.07       -3.07      3.37 o 
 -15   3  11        6.48       -1.62      4.49 o 
 -14   3  11        2.90        1.03      4.04 o 
 -13   3  11        2.14        0.78      5.26 o 
 -12   3  11        7.12        6.15      3.59 o 
 -11   3  11        0.77        1.76      3.06 o 
 -10   3  11        0.09        1.33      2.58 o 
  -9   3  11       10.26       12.54      2.43 o 
  -8   3  11        3.14        0.72      1.88 o 
  -7   3  11        5.87        4.38      1.94 o 
  -6   3  11       31.18       27.87      2.46 o 
  -5   3  11       17.91       10.96      3.13 o 
  -4   3  11        3.87        2.09      2.23 o 
  -3   3  11      104.77      110.01      4.81 o 
  -2   3  11       76.53       79.15      4.22 o 
  -1   3  11        3.47        6.19      2.43 o 
   0   3  11        0.47       -0.33      1.91 o 
   1   3  11       18.31       23.97      3.26 o 
   2   3  11       26.10       29.69      5.74 o 
   3   3  11       13.33       12.17      2.07 o 
   4   3  11        0.35       -0.01      1.49 o 
   5   3  11        8.52        8.42      1.95 o 
   6   3  11        2.77        2.24      2.92 o 
   7   3  11        2.88        3.04      1.88 o 
   8   3  11        4.37        2.08      2.23 o 
   9   3  11       45.80       44.85      3.79 o 
  10   3  11        3.24        5.72      2.93 o 
  11   3  11       12.67       11.73      3.58 o 
  12   3  11       14.20       14.50      3.72 o 
  13   3  11        0.95        3.08      2.70 o 
  14   3  11        0.75        3.31      2.89 o 
 -14   4  11        3.65        7.38      7.09 o 
 -13   4  11        0.04        0.98      5.14 o 
 -12   4  11       13.78       15.09      5.15 o 
 -11   4  11       13.15       14.69      4.02 o 
 -10   4  11        1.49        4.77      2.55 o 
  -9   4  11        0.56        0.74      2.22 o 
  -8   4  11       11.06       10.74      2.57 o 
  -7   4  11        2.99        2.30      2.13 o 
  -6   4  11        0.53        0.48      1.95 o 
  -5   4  11        5.40        6.24      2.48 o 
  -4   4  11        0.00       -0.64      1.72 o 
  -3   4  11        0.22       -0.96      2.33 o 
  -2   4  11        2.96        0.41      1.93 o 
  -1   4  11       58.27       66.74      3.89 o 
   0   4  11       24.39       20.91      2.13 o 
   1   4  11        1.54        0.62      1.72 o 
   2   4  11        3.59        4.66      1.80 o 
   3   4  11        3.28        3.60      1.87 o 
   4   4  11        1.29        2.37      1.95 o 
   5   4  11        1.17        1.54      1.96 o 
   6   4  11        4.17        4.45      2.16 o 
   7   4  11        0.30        0.56      1.71 o 
   8   4  11        0.82        3.17      2.31 o 
   9   4  11        0.02        0.91      2.45 o 
  10   4  11        2.30        6.68      3.17 o 
  11   4  11        6.66        2.41      5.30 o 
  12   4  11        2.34        5.14      6.56 o 
  13   4  11        0.12       -3.23      6.62 o 
 -12   5  11        8.86        5.95      5.57 o 
 -11   5  11        0.55       -4.61      4.61 o 
 -10   5  11        8.02       13.54      5.51 o 
  -9   5  11        5.05        4.62      4.78 o 
  -8   5  11        1.50        3.91      6.99 o 
  -7   5  11        0.23        9.36      4.35 o 
  -6   5  11        0.79       -0.53      4.73 o 
  -5   5  11        1.71       -2.41      3.27 o 
  -4   5  11        0.05       -0.68      3.29 o 
  -3   5  11        2.84        1.17      3.29 o 
  -2   5  11        0.17        1.01      3.09 o 
  -1   5  11        8.00        6.86      2.63 o 
   0   5  11        3.72       -0.88      3.46 o 
   1   5  11       36.59       39.16      5.60 o 
   2   5  11       38.69       27.59      4.99 o 
   3   5  11        5.83        4.83      4.66 o 
   4   5  11        6.31        1.35      5.07 o 
   5   5  11       39.28       54.24      6.33 o 
   6   5  11        7.87        2.17      3.95 o 
   7   5  11        4.21        2.20      2.35 o 
   8   5  11        9.57        8.10      2.98 o 
   9   5  11        0.30        6.58      4.41 o 
  10   5  11        0.10        3.51      4.25 o 
  11   5  11        0.02       -1.24      4.15 o 
  -9   6  11        0.73        2.36      4.79 o 
  -8   6  11        4.52        5.90     10.21 o 
  -7   6  11        0.11       -2.48      3.97 o 
  -6   6  11        0.00       -2.31      3.53 o 
  -5   6  11        0.58       -1.79      4.81 o 
  -4   6  11        1.43        1.94      2.67 o 
  -3   6  11        0.08        1.84      2.59 o 
  -2   6  11        0.18        2.85      2.41 o 
  -1   6  11        0.60        2.25      4.24 o 
   0   6  11        7.54       20.99      9.05 o 
   1   6  11        4.66        1.36      2.70 o 
   2   6  11        1.99        4.37      3.14 o 
   3   6  11        0.08       -0.38      2.25 o 
   4   6  11       10.85        6.02      2.71 o 
   5   6  11       12.72       15.04      3.25 o 
   6   6  11        0.28        2.73      2.94 o 
   7   6  11        3.34        2.76      2.99 o 
   8   6  11        0.34       -0.50      2.89 o 
  -5   7  11        0.00        3.67      3.20 o 
  -4   7  11        1.66        1.54      2.40 o 
  -3   7  11        0.88       10.02      6.05 o 
  -2   7  11        0.09       17.31      6.19 o 
  -1   7  11        0.85        3.07      8.70 o 
   0   7  11        0.23        6.72      7.12 o 
   1   7  11        0.01        5.97      7.43 o 
   2   7  11        1.50       -0.03      1.85 o 
   3   7  11        1.47       -1.45      2.59 o 
   4   7  11        1.17        0.28      3.11 o 
 -14   0  12        0.07       -0.20      4.55 o 
 -13   0  12        1.11        6.61      5.11 o 
 -12   0  12        0.00       -1.16      4.24 o 
 -11   0  12        7.74        8.18      3.38 o 
 -10   0  12        3.32        1.59      2.14 o 
  -9   0  12       15.44       17.03      2.75 o 
  -8   0  12        4.09        3.33      2.07 o 
  -7   0  12       27.66       31.64      3.09 o 
  -6   0  12        1.27        0.87      1.83 o 
  -5   0  12       22.11       28.17      2.78 o 
  -4   0  12        5.18        4.10      1.89 o 
  -3   0  12        8.22        4.40      1.86 o 
  -2   0  12        6.22       14.59      3.59 o 
  -1   0  12       45.13       50.49      3.49 o 
   0   0  12        0.40       -0.01      1.65 o 
   1   0  12       89.94       99.73      4.10 o 
   2   0  12       12.53       14.01      2.38 o 
   3   0  12       50.98       54.81      3.58 o 
   4   0  12       31.64       37.75      3.18 o 
   5   0  12       31.78       39.72      3.32 o 
   6   0  12       61.73       71.92      6.13 o 
   7   0  12        0.67       -0.28      2.02 o 
   8   0  12       18.05       10.72      3.07 o 
   9   0  12       13.21       11.05      3.29 o 
  10   0  12        1.72        6.36      3.01 o 
  11   0  12        0.02       -3.61      3.85 o 
  12   0  12        0.53       -0.27      4.19 o 
  13   0  12        0.93        1.57      4.25 o 
 -14   1  12        8.87        5.22      3.51 o 
 -13   1  12        0.03        4.09      3.08 o 
 -12   1  12       23.66       21.71      5.07 o 
 -11   1  12        3.61        1.16      2.38 o 
 -10   1  12        0.29       -1.04      2.31 o 
  -9   1  12       11.19       17.20      2.69 o 
  -8   1  12        3.91        7.38      2.28 o 
  -7   1  12        0.35       -1.55      1.83 o 
  -6   1  12        0.40       -0.40      2.16 o 
  -5   1  12        3.90        5.30      2.03 o 
  -4   1  12       22.94       19.79      2.45 o 
  -3   1  12        0.03       -1.24      1.53 o 
  -2   1  12        7.34        6.80      1.85 o 
  -1   1  12        2.71        3.88      1.69 o 
   0   1  12        0.98        1.80      1.63 o 
   1   1  12        0.71       -1.51      1.51 o 
   2   1  12        6.93        7.20      1.90 o 
   3   1  12        3.06        1.17      1.87 o 
   4   1  12        1.27        1.20      1.87 o 
   5   1  12        9.13        6.95      2.13 o 
   6   1  12        1.33       -0.49      1.83 o 
   7   1  12        1.80        6.97      2.18 o 
   8   1  12        0.74        1.02      2.19 o 
   9   1  12        0.43        0.39      1.50 o 
  10   1  12        4.80        3.91      2.06 o 
  11   1  12       11.59       11.29      2.11 o 
  12   1  12        0.58       -2.32      2.39 o 
  13   1  12        3.14       -0.75      5.09 o 
 -14   2  12        0.82        2.43      3.15 o 
 -13   2  12        0.03       -0.43      2.63 o 
 -12   2  12        1.93        4.22      2.35 o 
 -11   2  12        2.49        3.84      2.26 o 
 -10   2  12       10.66       14.72      2.42 o 
  -9   2  12        0.73       -2.45      2.45 o 
  -8   2  12       27.25       27.76      3.16 o 
  -7   2  12        9.43       13.37      2.61 o 
  -6   2  12       17.11        8.91      2.85 o 
  -5   2  12       22.48       21.99      2.77 o 
  -4   2  12       28.85       28.78      4.18 o 
  -3   2  12       54.60       49.87      5.59 o 
  -2   2  12        0.00       -1.83      1.83 o 
  -1   2  12      192.43      203.93      6.89 o 
   0   2  12       71.42       64.46      3.78 o 
   1   2  12        6.00        1.17      2.54 o 
   2   2  12       37.63       38.77      3.12 o 
   3   2  12        8.57       10.93      2.35 o 
   4   2  12        0.06        1.35      1.98 o 
   5   2  12        0.03        1.84      1.98 o 
   6   2  12        1.01        2.26      1.65 o 
   7   2  12        2.07        0.59      1.78 o 
   8   2  12        3.85        1.60      1.94 o 
   9   2  12        0.09        0.67      2.21 o 
  10   2  12        0.32        1.74      2.43 o 
  11   2  12        0.80        4.79      2.94 o 
  12   2  12        0.00       -1.87      2.74 o 
  13   2  12        0.36        7.42      5.57 o 
 -13   3  12        8.81       23.51      7.44 o 
 -12   3  12        0.20       -6.48      7.18 o 
 -11   3  12        2.45       -1.07      4.07 o 
 -10   3  12        0.59        0.80      3.22 o 
  -9   3  12        3.62        4.50      3.25 o 
  -8   3  12        0.63        5.60      3.13 o 
  -7   3  12        0.72       -0.89      2.30 o 
  -6   3  12        1.26        1.65      2.33 o 
  -5   3  12        0.01       -1.63      2.18 o 
  -4   3  12        1.54        0.65      3.09 o 
  -3   3  12        4.95        0.92      2.27 o 
  -2   3  12       10.54       14.87      2.77 o 
  -1   3  12       23.55       26.23      3.13 o 
   0   3  12        2.14        3.16      2.23 o 
   1   3  12       48.85       49.04      4.39 o 
   2   3  12       18.52       17.99      2.86 o 
   3   3  12        0.48        2.97      2.30 o 
   4   3  12        0.11       -0.21      2.16 o 
   5   3  12        0.01       -0.84      2.18 o 
   6   3  12        0.04        0.59      2.77 o 
   7   3  12        0.68        3.28      2.83 o 
   8   3  12        1.37       -1.20      2.61 o 
   9   3  12        0.35        2.59      2.92 o 
  10   3  12        0.00        6.20      3.37 o 
  11   3  12        0.70       -0.92      3.93 o 
  12   3  12        4.33        1.84      6.95 o 
 -11   4  12        1.84       -0.80      4.23 o 
 -10   4  12        7.89        7.58      4.70 o 
  -9   4  12        2.06        0.87      2.97 o 
  -8   4  12        0.01       -2.60      2.60 o 
  -7   4  12        0.01       -2.12      2.52 o 
  -6   4  12        1.33        0.16      2.06 o 
  -5   4  12        3.34        3.60      2.08 o 
  -4   4  12        0.01       -0.35      2.08 o 
  -3   4  12        0.01        0.49      1.79 o 
  -2   4  12        1.76        2.64      1.82 o 
  -1   4  12        0.25       -0.47      1.73 o 
   0   4  12       21.20       24.36      2.40 o 
   1   4  12       19.29       17.90      3.35 o 
   2   4  12        0.96        4.16      2.01 o 
   3   4  12       15.80       17.94      3.77 o 
   4   4  12       31.77       32.91      4.09 o 
   5   4  12        7.85        8.35      2.43 o 
   6   4  12       11.33        7.06      3.80 o 
   7   4  12       11.36       10.89      4.65 o 
   8   4  12        0.39        2.63      2.88 o 
   9   4  12        0.29        0.06      2.94 o 
  10   4  12        0.03       -1.97      4.17 o 
  -9   5  12        0.94       -1.58      5.25 o 
  -8   5  12        5.33       -2.45      4.65 o 
  -7   5  12        3.09        3.53      4.91 o 
  -6   5  12        0.84       -2.52      9.62 o 
  -5   5  12        0.01        2.41      4.20 o 
  -4   5  12        0.18        1.14      4.21 o 
  -3   5  12        1.12        3.62      4.41 o 
  -2   5  12        6.77        1.33      4.08 o 
  -1   5  12        2.74       -0.65      3.91 o 
   0   5  12        1.49        2.45      4.16 o 
   1   5  12        9.27        9.16      6.30 o 
   2   5  12       29.90       27.63      5.60 o 
   3   5  12       12.08       15.05      4.77 o 
   4   5  12        4.66       -0.78      3.83 o 
   5   5  12       22.53       21.77      5.36 o 
   6   5  12        7.31       11.82      4.81 o 
   7   5  12        0.01        4.30      6.17 o 
   8   5  12        3.13        1.90      4.44 o 
  -4   6  12        1.05       -6.47      6.47 o 
  -3   6  12        3.11       -1.02      5.31 o 
  -2   6  12        2.25        4.51      7.65 o 
  -1   6  12        0.47        4.57      7.99 o 
   0   6  12        0.06        5.47      7.52 o 
   1   6  12        0.30        4.82      7.12 o 
   2   6  12        3.96       11.84      8.83 o 
   3   6  12        0.75        2.30      7.21 o 
 -11   1  13        0.05       -1.18      3.05 o 
 -10   1  13        0.24       -0.89      2.71 o 
  -9   1  13        1.72        3.66      2.94 o 
  -8   1  13        3.54        5.10      2.31 o 
  -7   1  13        3.65        4.49      2.41 o 
  -6   1  13        0.04        1.64      2.19 o 
  -5   1  13        8.46        3.13      2.14 o 
  -4   1  13       21.19       24.46      3.11 o 
  -3   1  13        3.40        3.49      2.03 o 
  -2   1  13        0.01       -0.22      1.79 o 
  -1   1  13        1.22        1.09      1.86 o 
   0   1  13        0.28        1.51      1.93 o 
   1   1  13       10.59        8.54      2.23 o 
   2   1  13        3.23        2.32      2.02 o 
   3   1  13        3.98        2.37      2.03 o 
   4   1  13        3.75        1.50      1.98 o 
   5   1  13        0.04        1.67      2.01 o 
   6   1  13        0.85        1.10      2.70 o 
   7   1  13        3.41        9.01      2.58 o 
   8   1  13        2.79        4.42      2.93 o 
   9   1  13        0.51       -1.15      2.73 o 
  10   1  13        1.48       -1.32      3.03 o 
 -11   2  13        1.04       -5.29      5.29 o 
 -10   2  13        0.02       -0.85      4.02 o 
  -9   2  13        3.90        3.76      3.18 o 
  -8   2  13        3.51        1.60      2.71 o 
  -7   2  13        0.12        0.39      2.65 o 
  -6   2  13        0.47        0.10      2.53 o 
  -5   2  13        2.15        1.20      2.51 o 
  -4   2  13        1.11        2.74      2.54 o 
  -3   2  13        0.05        0.79      2.40 o 
  -2   2  13       19.32       20.16      3.39 o 
  -1   2  13       14.38        7.70      3.47 o 
   0   2  13        5.96        5.64      2.65 o 
   1   2  13        0.53        1.84      2.47 o 
   2   2  13        4.23        0.40      2.42 o 
   3   2  13       18.64       12.47      3.07 o 
   4   2  13       12.65       17.26      3.22 o 
   5   2  13        4.09        9.29      2.88 o 
   6   2  13        8.11        8.33      2.82 o 
   7   2  13        4.48        1.08      2.61 o 
   8   2  13        0.02       -2.48      2.48 o 
   9   2  13        1.57        6.64      3.53 o 
  -9   3  13        1.42       -0.88      4.12 o 
  -8   3  13        0.23       -3.74      3.74 o 
  -7   3  13        0.20       -0.22      4.21 o 
  -6   3  13        1.40       -0.09      3.06 o 
  -5   3  13        1.41        1.04      3.08 o 
  -4   3  13        1.45        0.52      2.89 o 
  -3   3  13        3.73        4.28      2.55 o 
  -2   3  13        8.06        6.21      2.66 o 
  -1   3  13        4.82       -0.62      2.35 o 
   0   3  13        7.49        5.28      2.64 o 
   1   3  13       37.23       32.78      3.49 o 
   2   3  13       16.29       15.97      2.99 o 
   3   3  13        2.40        1.15      2.52 o 
   4   3  13       10.22       21.20      5.49 o 
   5   3  13        1.51       -3.19      3.19 o 
   6   3  13        0.17        3.82      4.58 o 
   7   3  13        0.23        0.14      3.61 o 
   8   3  13        0.33       -1.88      3.66 o 
  -7   4  13        1.10       -3.95      3.95 o 
  -6   4  13        0.00        7.26      4.34 o 
  -5   4  13        1.42        0.95      9.96 o 
  -4   4  13        1.35        3.95      4.22 o 
  -3   4  13        0.08       -1.30      3.71 o 
  -2   4  13        0.51       -3.41      3.41 o 
  -1   4  13        2.71        3.06      4.63 o 
   0   4  13        2.02        8.18      4.16 o 
   1   4  13        5.30        0.95      4.34 o 
   2   4  13        0.00        2.23      3.71 o 
   3   4  13        4.52       -1.79      3.94 o 
   4   4  13       18.27       27.99      5.36 o 
   5   4  13        5.81       -0.11      3.82 o 
   6   4  13        0.00        3.68      4.01 o 
  -2   5  13        0.23       -4.57      4.57 o 
  -1   5  13        2.73        4.18      4.67 o 
   0   5  13        1.29       -3.32      5.75 o 
  -7   0  14        8.09        9.86      5.69 o 
  -6   0  14        4.18        5.54      4.28 o 
  -5   0  14        1.02        4.83      4.25 o 
  -4   0  14        2.16        5.91      4.35 o 
  -3   0  14        0.42       -3.47      3.47 o 
  -2   0  14        1.84        1.52      3.84 o 
  -1   0  14        1.88        3.39      3.78 o 
   0   0  14        4.45        7.46      4.28 o 
   1   0  14        0.69       -0.65      3.63 o 
   2   0  14        8.61       13.12      4.79 o 
   3   0  14        1.32        8.04      4.52 o 
   4   0  14        4.26        3.18      4.47 o 
   5   0  14        0.14       -1.62      3.91 o 
   6   0  14        0.41        2.86      4.88 o 
  -7   1  14        0.56        0.83      2.82 o 
  -6   1  14        0.47        1.94      2.69 o 
  -5   1  14        2.12        0.66      2.38 o 
  -4   1  14        0.01       -2.26      2.26 o 
  -3   1  14       12.19       13.00      4.45 o 
  -2   1  14        0.67        1.89      2.31 o 
  -1   1  14       16.43       14.29      3.48 o 
   0   1  14        6.27        8.06      2.62 o 
   1   1  14       12.63        9.02      2.76 o 
   2   1  14       16.96       12.45      3.81 o 
   3   1  14        4.92        8.05      3.16 o 
   4   1  14       15.49        9.86      3.87 o 
   5   1  14        0.60        0.93      3.02 o 
   6   1  14        3.25       10.85      6.19 o 
  -6   2  14        2.11        0.36      5.69 o 
  -5   2  14        2.36       -3.87      3.87 o 
  -4   2  14        0.26       -0.10      4.42 o 
  -3   2  14        0.00        4.64      4.13 o 
  -2   2  14        1.54        1.83      3.78 o 
  -1   2  14        1.56       -3.46      3.46 o 
   0   2  14        3.89        0.86      3.89 o 
   1   2  14       15.28       23.87      6.41 o 
   2   2  14        0.53       -1.66      3.72 o 
   3   2  14       12.99        6.04      4.04 o 
   4   2  14       32.41       28.26      8.64 o 
  -2   3  14        1.59       -3.17      4.02 o 
  -1   3  14        3.09       -3.73      3.73 o 
   0   3  14        0.01       -3.78      3.78 o 
   1   3  14        7.44        3.69      4.17 o 
                                                 
